# Supplementary material for: 10-Hydroxydec-2-Enoic Acid Reduces Hydroxyl Free Radical-Induced Damage to Vascular Smooth Muscle Cells by Rescuing Protein and Energy Metabolism
Source: Front Nutr. 2022 May 26;9:873892. doi: 10.3389/fnut.2022.873892 (PMC9196250; doi:10.3389/fnut.2022.873892)
Supplement: Supplementary Table S1 — The differentially expressed proteins by •OH in VSMCs. [file Table_1.XLSX]

## Sheet: SP Table S1
Supplementary Table S1. The differentially expressed proteins by ·OH in VSMCs. “Uniprot ID” represents the ID number of the differentially expressed protein in the Uniprot database; “Significance” indicates the difference of the protein level between groups, which > 13 means P-Value < 0.05; “Coverage (%)” is the ratio of the identified peptide sequence to the whole; “#Peptides” is the number of t…
Uniprot ID	Significance	Coverage (%)	#Peptides	#Unique	Group Profile (Ratio)	Avg. Mass	Full Name
P50543	23.9	37	3	3	1.00:0.03	11083	Protein S100-A11
Q9CX86	52.3	24	4	4	1.00:0.06	30530	Heterogeneous nuclear ribonucleoprotein A0
Q5SW88	27.8	55	7	3	1.00:0.06	22372	RAB1A member RAS oncogene family
P84078	36.25	48	7	2	1.00:0.08	20697	ADP-ribosylation factor 1
Q6UL10	27.72	56	102	2	1.00:0.08	224128	AHNAK (Fragment)
P61971	19.53	34	2	2	1.00:0.09	14478	Nuclear transport factor 2
Q64669	28.11	12	2	2	1.00:0.10	30960	NAD(P)H dehydrogenase [quinone] 1
Q7TMG8	27.89	32	6	5	1.00:0.10	32899	Glioblastoma amplified sequence
A0A1Y7VN70	52.1	28	2	2	1.00:0.12	12168	Glutaredoxin-related protein 5 mitochondrial
Q8CI71	31.87	3	2	2	1.00:0.13	111174	Syndetin
P43275	23.49	24	5	3	1.00:0.13	21785	Histone H1.1
P49722	27.99	21	4	4	1.00:0.14	25927	Proteasome subunit alpha type-2
Q9CWP6	24.03	7	2	2	1.00:0.14	59855	Motile sperm domain-containing protein 2
Q9D1G1	21.83	52	7	3	1.00:0.14	22187	Ras-related protein Rab-1B
Q99JZ4	19.23	16	2	2	1.00:0.14	22399	GTP-binding protein SAR1a
Q61107	27.68	8	4	4	1.00:0.15	70801	Guanylate-binding protein 4
P84084	15.5	48	6	2	1.00:0.15	20530	ADP-ribosylation factor 5
Q60668	30.22	28	11	4	1.00:0.16	38354	Heterogeneous nuclear ribonucleoprotein D0
Q9JI39	21.38	4	2	2	1.00:0.16	77188	ATP-binding cassette sub-family B member 10 mitochondrial
Q3UD53	20.28	35	2	2	1.00:0.17	16102	CSD domain-containing protein
Q8R0W0	38.45	1	3	2	1.00:0.19	724747	Epiplakin
Q3THJ0	31.24	25	6	6	1.00:0.19	20633	60S ribosomal protein L18a
Q64310	18.81	12	2	2	1.00:0.19	30381	Surfeit locus protein 4
Q9DBL1	35.74	9	2	2	1.00:0.20	47874	Short/branched chain specific acyl-CoA dehydrogenase mitochondrial
B1AT82	24.75	17	4	3	1.00:0.20	42468	Phosphoribosyl pyrophosphate synthase-associated protein 1
E9Q9M1	46.95	21	9	9	1.00:0.21	67704	Cytosolic purine 5'-nucleotidase
P85094	30.77	35	3	3	1.00:0.21	22417	Isochorismatase domain-containing protein 2A
Q545K5	25.63	46	4	4	1.00:0.21	16605	RNA-binding motif protein 3
Q9D2G2	24.58	9	2	2	1.00:0.21	48995	Dihydrolipoyllysine-residue succinyltransferase component of 2-oxoglutarate dehydrogenase complex mitochondrial
A0A0A1HAM8	21.84	12	3	3	1.00:0.21	29721	80K protein
P10639	21.16	71	5	5	1.00:0.21	11675	Thioredoxin
Q3UF01	20.07	29	3	3	1.00:0.22	24906	Dimethylargininase (Fragment)
O88712	36.89	7	2	2	1.00:0.23	47745	C-terminal-binding protein 1
Q571M2	23.32	52	37	2	1.00:0.23	103260	Heat shock 70 kDa protein 4 (Fragment)
B2RQV1	19.33	14	11	11	1.00:0.23	111708	Uncharacterized protein
Q3TX84	33.21	10	3	3	1.00:0.24	43866	Uncharacterized protein
Q3TEL0	31.8	15	3	3	1.00:0.24	34155	Palmitoyl-protein hydrolase 1
P15532	29.05	74	13	2	1.00:0.24	17208	Nucleoside diphosphate kinase A
Q3THK7	24.96	38	18	18	1.00:0.24	76724	GMP synthase [glutamine-hydrolyzing]
Q3UKW2	46.95	24	4	4	1.00:0.25	21560	Calmodulin OS
Q9D964	40.88	9	2	2	1.00:0.25	48297	Glycine amidinotransferase mitochondrial
P57780	30.45	57	43	2	1.00:0.25	104977	Alpha-actinin-4
J3QQ30	19.2	19	3	3	1.00:0.25	31837	Phosphatidylinositol transfer protein alpha isoform
Q3TF40	29.72	24	8	2	1.00:0.26	60407	Uncharacterized protein (Fragment)
Q91VW3	24.78	20	2	2	1.00:0.26	10477	SH3 domain-binding glutamic acid-rich-like protein 3
Q9R0M6	22.8	19	3	3	1.00:0.26	22910	Ras-related protein Rab-9A
Q6PJ18	16.14	50	19	2	1.00:0.26	32958	Tpm2 protein
Q66JR8	31.38	20	5	2	1.00:0.27	23158	Ptms protein
P62830	13.33	25	2	2	1.00:0.27	14865	60S ribosomal protein L23
Q64339	32.96	47	4	4	1.00:0.28	17898	Ubiquitin-like protein ISG15
Q9R0P4	26.15	22	2	2	1.00:0.28	20046	Small acidic protein
Q9R1C7	26.15	7	5	5	1.00:0.28	108481	Pre-mRNA-processing factor 40 homolog A
A0A0G2JFB4	22.89	19	2	2	1.00:0.28	15057	Eukaryotic translation initiation factor 4E
Q9JHI5	17.58	12	4	4	1.00:0.29	46325	Isovaleryl-CoA dehydrogenase mitochondrial
Q91V38	50.28	46	34	5	1.00:0.30	92490	Heat shock protein 90 beta (Grp94) member 1
P99026	49.14	21	3	3	1.00:0.30	29116	Proteasome subunit beta type-4
Q9Z127	33.69	6	4	4	1.00:0.30	55872	Large neutral amino acids transporter small subunit 1
P62774	33.52	25	2	2	1.00:0.30	12861	Myotrophin
A0A1W2P7X0	20.35	39	2	2	1.00:0.30	6437	Costars family protein ABRACL (Fragment)
Q58EU6	17.92	29	8	3	1.00:0.30	34401	Ribosomal protein L5
Q3TL79	27.47	24	4	4	1.00:0.31	38145	Aha1_N domain-containing protein
G3UYV7	22.16	38	2	2	1.00:0.31	6344	40S ribosomal protein S28 (Fragment)
Q60I30	20.16	47	5	5	1.00:0.31	21897	Inosine triphosphate pyrophosphatase
Q07797	19.25	7	2	2	1.00:0.31	64491	Galectin-3-binding protein
Q0VBL3	15.65	4	2	2	1.00:0.31	105722	RNA-binding protein 15
Q08093	61.36	27	6	6	1.00:0.32	33156	Calponin-2
Q60749	47.3	17	3	3	1.00:0.32	48371	KH domain-containing RNA-binding signal transduction-associated protein 1
O88958	21.16	14	3	2	1.00:0.32	32549	Glucosamine-6-phosphate isomerase 1
Q64152	33.68	60	7	7	1.00:0.33	22031	Transcription factor BTF3
Q9R0Q7	29.46	46	6	6	1.00:0.33	18721	Prostaglandin E synthase 3
B1AZ15	32.89	10	8	8	1.00:0.34	133274	Cordon-bleu protein-like 1
P22892	30.22	9	5	5	1.00:0.34	91350	AP-1 complex subunit gamma-1
P21956	20.97	14	4	4	1.00:0.34	51241	Lactadherin
Q9CQX2	24.27	42	3	3	1.00:0.35	16318	Cytochrome b5 type B
Q9WU62	24.21	7	3	3	1.00:0.35	101209	Inner centromere protein
Q9R1P1	20.16	25	3	3	1.00:0.35	22965	Proteasome subunit beta type-3
P97493	19.38	41	4	4	1.00:0.35	18255	Thioredoxin mitochondrial
Q61584	50.28	18	9	7	1.00:0.36	76222	Fragile X mental retardation syndrome-related protein 1
A0A1W2P756	37.84	33	2	2	1.00:0.36	7805	Mitochondrial import inner membrane translocase subunit
Q542M2	20.73	21	3	3	1.00:0.36	20198	Coatomer subunit zeta
Q3V1T4	18.98	3	2	2	1.00:0.36	83651	Prolyl 3-hydroxylase 1
Q9QZQ8	36.93	30	7	6	1.00:0.37	39735	Core histone macro-H2A.1
P97822	32.95	24	5	5	1.00:0.37	29622	Acidic leucine-rich nuclear phosphoprotein 32 family member E
Q8BZA9	30.09	15	2	2	1.00:0.37	29191	Fructose-2 6-bisphosphatase TIGAR
A2A5R2	24.92	3	4	2	1.00:0.37	202238	Brefeldin A-inhibited guanine nucleotide-exchange protein 2
Q8CII2	18.55	9	2	2	1.00:0.37	38816	Cell division cycle protein 123 homolog
P62889	26.2	59	5	5	1.00:0.38	12784	60S ribosomal protein L30
Q3TRK3	23.54	16	5	5	1.00:0.38	72417	ADF-H domain-containing protein
Q3U1S6	21.27	20	12	12	1.00:0.38	88791	Uncharacterized protein
Q8R010	39.75	26	5	5	1.00:0.39	35378	Aminoacyl tRNA synthase complex-interacting multifunctional protein 2
Q3U335	29.25	7	2	2	1.00:0.39	47954	Mammalian sterile twenty 3 kinase
Q9D6K9	19.43	9	3	3	1.00:0.39	48167	Ceramide synthase 5
Q8BU33	14.45	6	2	2	1.00:0.39	68156	2-hydroxyacyl-CoA lyase 2
Q9DCT8	39.97	61	5	5	1.00:0.40	22727	Cysteine-rich protein 2
Q3U5H8	38.36	50	8	8	1.00:0.40	30197	Heme oxygenase (biliverdin-producing) (Fragment)
A2A7Z4	30.58	37	3	3	1.00:0.40	17271	Transcription factor BTF3
Q61206	28.64	12	2	2	1.00:0.40	25581	Platelet-activating factor acetylhydrolase IB subunit alpha2
P40240	19.76	14	2	2	1.00:0.40	25258	CD9 antigen
Q3TWV1	14.8	21	3	3	1.00:0.40	32275	Uncharacterized protein
Q4FJR4	28.29	13	4	4	1.00:0.41	47923	Protein-serine/threonine kinase
P61620	23.17	9	4	2	1.00:0.41	52265	Protein transport protein Sec61 subunit alpha isoform 1
Q78IK2	20.7	28	2	2	1.00:0.41	6382	ATP synthase membrane subunit DAPIT mitochondrial
Q9DB85	19.18	6	2	2	1.00:0.41	51066	Ribosomal RNA-processing protein 8
Q3U9B7	19.07	5	2	2	1.00:0.41	50701	Cathepsin C (Fragment)
A0A0G2JGQ6	18.88	9	4	3	1.00:0.41	82105	Serine/threonine-protein kinase DCLK1
Q3UM38	16.06	10	3	3	1.00:0.41	47732	Alpha-galactosidase
Q6P5I3	33.27	29	8	7	1.00:0.42	39548	S-(hydroxymethyl)glutathione dehydrogenase
P49442	20.86	12	3	3	1.00:0.42	43346	Inositol polyphosphate 1-phosphatase
Q8BNM6	20.23	5	4	4	1.00:0.42	160711	DNA-directed RNA polymerase subunit (Fragment)
Q9CQM8	20.13	21	2	2	1.00:0.42	18579	60S ribosomal protein L21
Q497N1	37.32	50	5	5	1.00:0.43	13015	40S ribosomal protein S26
A1E5T5	35.3	30	2	2	1.00:0.43	12482	Tctex-1
P24527	29.11	30	13	13	1.00:0.43	69051	Leukotriene A-4 hydrolase
Q9D281	25.76	13	5	5	1.00:0.43	61013	Protein Noxp20
O35887	22.97	56	12	2	1.00:0.43	37064	Calumenin
Q9D0Q7	22.42	17	3	3	1.00:0.43	35411	39S ribosomal protein L45 mitochondrial
P17751	21.47	69	13	13	1.00:0.43	26713	Triosephosphate isomerase
Q9D1Q6	19.21	28	6	6	1.00:0.43	46853	Endoplasmic reticulum resident protein 44
O08807	17.78	45	9	8	1.00:0.43	31053	Peroxiredoxin-4
Q5FWB7	25.33	66	16	3	1.00:0.44	39356	Fructose-bisphosphate aldolase
Q78KL9	23.83	15	2	2	1.00:0.44	23613	Rexo2 protein
Q3TV94	21.72	9	2	2	1.00:0.44	32051	Signal sequence receptor subunit alpha
Q6P1A9	19.23	42	11	8	1.00:0.44	30025	60S ribosomal protein L7a
Q50HX4	18.93	52	9	2	1.00:0.44	23897	Ras-related protein Rab-14
P62843	18.86	28	3	3	1.00:0.44	17040	40S ribosomal protein S15
Q91YZ8	18.42	24	12	8	1.00:0.44	67853	Polyadenylate-binding protein
P97315	18.14	34	4	4	1.00:0.44	20583	Cysteine and glycine-rich protein 1
Q9CZR8	17.08	20	3	3	1.00:0.44	35334	Elongation factor Ts mitochondrial
Q9R0P9	27.91	34	5	5	1.00:0.45	24838	Ubiquitin carboxyl-terminal hydrolase isozyme L1
Q544Y7	20.92	66	12	11	1.00:0.45	18560	Cofilin non-muscle isoform
O09005	20.29	16	3	3	1.00:0.45	38241	Sphingolipid delta(4)-desaturase DES1
Q60790	18.09	5	3	3	1.00:0.45	95987	Ras GTPase-activating protein 3
A0A1S6GWJ8	18.04	33	18	12	1.00:0.45	86494	Uncharacterized protein
Q8BHB4	16	15	7	7	1.00:0.45	105775	WD repeat-containing protein 3
A0A286YEB7	15.73	33	4	4	1.00:0.45	13605	40S ribosomal protein S24
Q3TTY6	15.46	17	2	2	1.00:0.45	21447	Uncharacterized protein (Fragment)
P26883	14.43	42	4	4	1.00:0.45	11923	Peptidyl-prolyl cis-trans isomerase FKBP1A
Q8BH59	40.52	42	18	17	1.00:0.46	74570	Calcium-binding mitochondrial carrier protein Aralar1
P17742	30.23	54	11	3	1.00:0.46	17971	Peptidyl-prolyl cis-trans isomerase A
Q61249	22.31	15	3	3	1.00:0.46	38971	Immunoglobulin-binding protein 1
Q3TIV3	15.82	25	20	20	1.00:0.46	112711	Poly [ADP-ribose] polymerase
P27601	38.48	8	2	2	1.00:0.47	44055	Guanine nucleotide-binding protein subunit alpha-13
Q9CRB2	34.39	22	2	2	1.00:0.47	17247	H/ACA ribonucleoprotein complex subunit 2
P54822	31.46	37	11	11	1.00:0.47	54866	Adenylosuccinate lyase
A0A5F8MP98	28.52	8	6	5	1.00:0.47	168113	Tensin-3
Q91VR5	26.14	31	14	14	1.00:0.47	82500	ATP-dependent RNA helicase DDX1
A2AS05	22.21	1	2	2	1.00:0.47	326590	Helicase with zinc finger domain 2
Q3TKX4	18.82	7	2	2	1.00:0.47	67130	RNA helicase (Fragment)
Q9R0N0	18.58	8	3	3	1.00:0.47	42295	Galactokinase
Q7TMY7	16.32	3	2	2	1.00:0.47	117078	Importin-8
P63037	14.63	18	6	6	1.00:0.47	44868	DnaJ homolog subfamily A member 1
Q64521	41.99	12	7	7	1.00:0.48	80954	Glycerol-3-phosphate dehydrogenase mitochondrial
O70194	32.66	26	10	10	1.00:0.48	63989	Eukaryotic translation initiation factor 3 subunit D
O70591	31.21	27	4	4	1.00:0.48	16534	Prefoldin subunit 2
O08547	28.47	30	4	4	1.00:0.48	24741	Vesicle-trafficking protein SEC22b
Q3UGH8	22.83	24	9	6	1.00:0.48	67942	IBB domain-containing protein (Fragment)
Q9D9Z4	21.05	25	8	8	1.00:0.48	43962	V-type proton ATPase subunit C
Q3TVV7	20.61	31	9	7	1.00:0.48	52193	OMPdecase
O88441	18.01	21	3	3	1.00:0.48	29758	Metaxin-2
Q9QXK3	17.01	6	4	4	1.00:0.48	97680	Coatomer subunit gamma-2
Q91VA7	43.56	19	5	5	1.00:0.49	42195	Isocitrate dehydrogenase [NAD] subunit mitochondrial
Q542W1	32.37	30	3	3	1.00:0.49	17996	Interleukin-1
A0A0J9YTY0	27.08	34	11	5	1.00:0.49	48979	Septin-11
Q9D071	24.79	4	2	2	1.00:0.49	113089	MMS19 nucleotide excision repair protein homolog
Q921W7	41.2	19	4	4	1.00:0.50	47692	Testin
A1A596	18.66	7	4	4	1.00:0.50	98571	Pwp2 protein
Q9R1P0	17.88	28	4	4	1.00:0.50	29471	Proteasome subunit alpha type-4
Q9ER41	14.69	12	3	3	1.00:0.50	37818	Torsin-1B
A2AVJ7	40.24	16	16	5	1.00:0.51	158395	Ribosome-binding protein 1
Q3UHQ5	33.7	17	34	19	1.00:0.51	292989	TOG domain-containing protein
Q8K1J6	29.61	9	2	2	1.00:0.51	49895	CCA tRNA nucleotidyltransferase 1 mitochondrial
A0A338P6B4	13.96	40	2	2	1.00:0.51	12240	DNA-directed RNA polymerases I II and III subunit RPABC3 (Fragment)
Q9CS42	22.25	21	5	2	1.00:0.52	34786	Ribose-phosphate pyrophosphokinase 2
Q60597	19.23	24	19	17	1.00:0.52	116449	2-oxoglutarate dehydrogenase mitochondrial
Q8C878	18.88	32	7	7	1.00:0.52	51737	NEDD8-activating enzyme E1 catalytic subunit
Q99MD9	18.56	13	9	9	1.00:0.52	83954	Nuclear autoantigenic sperm protein
P70404	15.88	19	5	5	1.00:0.52	42785	Isocitrate dehydrogenase [NAD] subunit gamma 1 mitochondrial
Q9ERN0	13.32	10	2	2	1.00:0.52	36465	Secretory carrier-associated membrane protein 2
H9KV00	13.21	2	2	2	1.00:0.52	268820	Protein SON
Q9DCC4	13.03	16	3	3	1.00:0.52	28721	Pyrroline-5-carboxylate reductase 3
Q9DBN7	43.05	19	4	3	1.00:0.53	32223	Uncharacterized protein
Q9D0R8	24.89	26	3	3	1.00:0.53	21701	Protein LSM12 homolog
V9GXF0	22.88	5	4	3	1.00:0.53	124859	ELKS/Rab6-interacting/CAST family member 1
P68040	21.48	79	19	18	1.00:0.53	35077	Receptor of activated protein C kinase 1
Q8K224	19.84	13	8	8	1.00:0.53	115418	RNA cytidine acetyltransferase
Q5D098	18.85	19	5	5	1.00:0.53	29760	Proteasome subunit beta (Fragment)
O54962	18.82	70	6	6	1.00:0.53	10103	Barrier-to-autointegration factor
Q922V4	16.79	11	3	3	1.00:0.53	56938	Pleiotropic regulator 1
P06801	16.41	17	6	6	1.00:0.53	63954	NADP-dependent malic enzyme
O88668	15.32	13	2	2	1.00:0.53	24452	Protein CREG1
Q9JLI8	13.41	15	9	9	1.00:0.53	109619	Squamous cell carcinoma antigen recognized by T-cells 3
O09106	33.5	16	5	3	1.00:0.54	55075	Histone deacetylase 1
Q3UJS0	32.79	37	6	6	1.00:0.54	28067	60S ribosomal protein L8
Q8VBV3	30.09	11	2	2	1.00:0.54	32632	Exosome complex component RRP4
Q5QNU0	27.28	7	3	3	1.00:0.54	83666	Uncharacterized protein
S4R2D5	26.62	11	4	4	1.00:0.54	68244	ATG12-activating enzyme E1 ATG7
Q8VBZ3	21.75	16	5	5	1.00:0.54	75291	Cleft lip and palate transmembrane protein 1 homolog
Q3U0J1	19.64	17	2	2	1.00:0.54	18223	Peptidyl-prolyl cis-trans isomerase
Q9DBF1	18.57	24	10	10	1.00:0.54	58862	Alpha-aminoadipic semialdehyde dehydrogenase
O08804	16.45	12	3	3	1.00:0.54	42536	NK13
Q3TJZ6	16.12	10	3	3	1.00:0.54	55055	Protein FAM98A
F8WJK8	29.16	22	7	7	1.00:0.55	40539	Hsc70-interacting protein
E9Q616	24.74	45	207	88	1.00:0.55	604264	AHNAK nucleoprotein (desmoyokin)
A1L3B8	24.4	30	6	6	1.00:0.55	36540	Proteasome (Prosome macropain) 26S subunit non-ATPase 7
P83870	23.57	48	4	4	1.00:0.55	12405	PHD finger-like domain-containing protein 5A
E9Q1V9	22.61	18	5	3	1.00:0.55	55293	Calcium/calmodulin-dependent protein kinase
A2AM95	22.6	42	6	6	1.00:0.55	29436	Emerin
Q78ZJ8	19.95	27	5	5	1.00:0.55	24489	RAB11B protein
Q4VBG1	19.94	8	2	2	1.00:0.55	50639	RNA helicase (Fragment)
Q544B1	16.82	39	18	11	1.00:0.55	56538	Aldedh domain-containing protein
Q9JMA1	49.34	32	10	10	1.00:0.56	56002	Ubiquitin carboxyl-terminal hydrolase 14
Q543N5	25.04	58	9	9	1.00:0.56	28729	Chloride intracellular channel protein
B2RXS4	24.74	7	8	8	1.00:0.56	206229	Plexin-B2
Q8BY71	24.48	32	8	8	1.00:0.56	49278	Histone acetyltransferase type B catalytic subunit
Q3UGR5	22.02	14	2	2	1.00:0.56	28730	Haloacid dehalogenase-like hydrolase domain-containing protein 2
P62627	21.83	51	3	3	1.00:0.56	10990	Dynein light chain roadblock-type 1
Q8BH69	20.16	28	7	7	1.00:0.56	42907	Selenide water dikinase 1
Q9QZD8	18.26	21	4	4	1.00:0.56	31715	Mitochondrial dicarboxylate carrier
Q91VH6	17.91	22	4	4	1.00:0.56	33692	Protein MEMO1
P42669	17	25	3	3	1.00:0.56	34884	Transcriptional activator protein Pur-alpha
Q60692	16.76	36	6	6	1.00:0.56	25379	Proteasome subunit beta type-6
P46061	16.31	29	15	15	1.00:0.56	63531	Ran GTPase-activating protein 1
Q9D0T1	15.16	47	6	6	1.00:0.56	14174	NHP2-like protein 1
Q5U415	13.6	51	14	14	1.00:0.56	35746	Aldo-keto reductase family 1 member B3 (Aldose reductase)
O35864	27.61	19	5	5	1.00:0.57	37549	COP9 signalosome complex subunit 5
Q80V79	26.77	12	9	9	1.00:0.57	104199	DNA mismatch repair protein
Q9D1M4	24.86	23	3	3	1.00:0.57	19859	Eukaryotic translation elongation factor 1 epsilon-1
A0A0G2JGJ1	24.41	22	3	3	1.00:0.57	22347	Dihydropteridine reductase
Q923D4	20.21	33	2	2	1.00:0.57	10119	Splicing factor 3B subunit 5
Q9D0F3	19.64	21	6	6	1.00:0.57	57789	Protein ERGIC-53
Q3UMS6	19.13	15	12	11	1.00:0.57	146502	Xanthine dehydrogenase
Q3U6X7	18.76	20	5	4	1.00:0.57	33887	Uncharacterized protein
Q3UY68	17.62	17	4	4	1.00:0.57	41624	Uncharacterized protein
Q9CRD0	35.85	42	7	7	1.00:0.58	27610	OCIA domain-containing protein 1
Q3UPL0	27.95	21	16	12	1.00:0.58	133569	Protein transport protein Sec31A
Q61335	25.15	16	3	3	1.00:0.58	27957	B-cell receptor-associated protein 31
Q3TSX5	24.47	11	5	5	1.00:0.58	89997	Uncharacterized protein (Fragment)
Q99LC2	29.54	9	2	2	1.00:0.59	48382	Cleavage stimulation factor subunit 1
Q8BWT1	27.53	21	5	5	1.00:0.59	41830	3-ketoacyl-CoA thiolase mitochondrial
Q3TF41	22.98	30	7	5	1.00:0.59	42733	Nucleosome assembly protein 1-like 1
Q62348	22.83	37	6	6	1.00:0.59	26201	Translin
Q5EBQ2	21.92	71	9	9	1.00:0.59	20830	Phosphatidylethanolamine binding protein 1
Q3UXI9	21.14	36	8	8	1.00:0.59	43010	DZF domain-containing protein
O35381	16.99	18	4	4	1.00:0.59	28538	Acidic leucine-rich nuclear phosphoprotein 32 family member A
Q9EP82	16.93	11	2	2	1.00:0.59	45756	tRNA (guanine-N(7)-)-methyltransferase non-catalytic subunit WDR4
Q9EP71	13.46	13	9	9	1.00:0.59	108852	Ankycorbin
A2A4Z1	35.56	42	6	4	1.00:0.60	18474	Ubiquitin-conjugating enzyme E2 C
Q8K4Z3	25.87	20	3	3	1.00:0.60	30973	NAD(P)H-hydrate epimerase
Q9CYN9	22.92	9	2	2	1.00:0.60	39092	Renin receptor
B2RWW1	18.35	5	3	3	1.00:0.60	103025	Microtubule-associated protein 1S
Q9CWL0	18	7	2	2	1.00:0.60	45914	Uncharacterized protein
Q3UI57	17.97	29	17	17	1.00:0.60	91546	DNA helicase
P80316	17.77	25	11	11	1.00:0.60	59624	T-complex protein 1 subunit epsilon
A2RSY6	16.68	8	3	3	1.00:0.60	80861	TRMT1-like protein
Q8BFW7	15.7	12	5	5	1.00:0.60	65891	Lipoma-preferred partner homolog
Q3TCD4	14.07	13	3	3	1.00:0.60	41780	Enoyl-CoA delta isomerase 2
A0A0R4J0W6	13.57	7	2	2	1.00:0.60	68049	Leucine-rich repeat-containing protein 40
P63276	53.2	64	8	7	1.00:0.61	15524	40S ribosomal protein S17
Q99P72	28.37	25	14	6	1.00:0.61	126613	Reticulon-4
O54941	27.4	10	3	3	1.00:0.61	46638	SWI/SNF-related matrix-associated actin-dependent regulator of chromatin subfamily E member 1
Q3UA06	26.98	15	4	4	1.00:0.61	48377	Pachytene checkpoint protein 2 homolog
G3UYG6	25.48	7	6	6	1.00:0.61	148579	GRB10-interacting GYF protein 2
Q5RKP0	17.89	32	9	2	1.00:0.61	42522	Vat1 protein (Fragment)
Q05816	14.34	56	5	5	1.00:0.61	15137	Fatty acid-binding protein 5
Q548K2	14.15	18	4	3	1.00:0.61	39837	Alcohol dehydrogenase class 4
Q9ER88	14.1	18	5	5	1.00:0.61	44699	28S ribosomal protein S29 mitochondrial
O88569	34.82	56	17	17	1.00:0.62	37403	Heterogeneous nuclear ribonucleoproteins A2/B1
Q5PR09	33.52	35	7	7	1.00:0.62	15874	Ribosomal protein L32
Q5F2E7	30.59	12	5	5	1.00:0.62	75657	Nuclear fragile X mental retardation-interacting protein 2
Q3TLE4	23.64	14	5	3	1.00:0.62	54960	Uncharacterized protein
O55201	21.07	12	7	7	1.00:0.62	120664	Transcription elongation factor SPT5
Q9JKR6	19.78	27	17	17	1.00:0.62	111181	Hypoxia up-regulated protein 1
P05132	19.56	31	10	5	1.00:0.62	40571	cAMP-dependent protein kinase catalytic subunit alpha
Q80U93	19.1	3	4	4	1.00:0.62	212977	Nuclear pore complex protein Nup214
Q03963	18.84	14	5	5	1.00:0.62	58280	Interferon-induced double-stranded RNA-activated protein kinase
Q3UMD5	18.13	13	4	4	1.00:0.62	67169	Protein kinase C
Q8C1Z9	15.16	25	2	2	1.00:0.62	18262	GOLD domain-containing protein
P63242	14.25	66	11	3	1.00:0.62	16832	Eukaryotic translation initiation factor 5A-1
Q8CGY8	14.1	6	4	4	1.00:0.62	116952	UDP-N-acetylglucosamine--peptide N-acetylglucosaminyltransferase 110 kDa subunit
P97760	13.97	44	7	7	1.00:0.62	31443	DNA-directed RNA polymerase II subunit RPB3
P99027	13.32	74	7	7	1.00:0.62	11651	60S acidic ribosomal protein P2
Q91W06	26.4	14	6	6	1.00:0.63	93448	V-type proton ATPase subunit a
Q542X7	22.08	54	24	24	1.00:0.63	57477	CCT-beta
Q3TVT6	17.95	22	6	6	1.00:0.63	56461	Prenylcys_lyase domain-containing protein
Q62433	17.93	19	3	3	1.00:0.63	43009	Protein NDRG1
P43024	16.59	41	2	2	1.00:0.63	12352	Cytochrome c oxidase subunit 6A1 mitochondrial
A2APB8	15.85	6	2	2	1.00:0.63	85894	Targeting protein for Xklp2
Q6IRT4	15.65	22	5	5	1.00:0.63	37881	Eukaryotic translation initiation factor 3 subunit F
A0AUV1	15.36	35	5	2	1.00:0.63	13819	Histone H2A (Fragment)
P24369	14.35	44	10	9	1.00:0.63	23713	Peptidyl-prolyl cis-trans isomerase B
Q3TWM2	13.17	8	4	4	1.00:0.63	52262	Glutathione synthetase
Q3U8S0	13.13	19	2	2	1.00:0.63	21732	Adaptor-related protein complex 3 sigma 1 subunit
Q8CHP8	28.45	32	7	7	1.00:0.64	34541	Glycerol-3-phosphate phosphatase
A0A6I8MWZ8	27.97	15	5	5	1.00:0.64	51342	Metaxin-1
P09411	26.06	73	25	19	1.00:0.64	44550	Phosphoglycerate kinase 1
Q6PGH1	25.17	28	4	4	1.00:0.64	17000	Protein BUD31 homolog
Q80UU9	23.27	20	2	2	1.00:0.64	23334	Membrane-associated progesterone receptor component 2
Q9CWJ9	23.25	51	22	22	1.00:0.64	64217	Bifunctional purine biosynthesis protein ATIC
P48036	22.43	59	19	8	1.00:0.64	35752	Annexin A5
Q3UZG4	21.21	39	7	7	1.00:0.64	35167	Aminoacyl tRNA synthase complex-interacting multifunctional protein 1
Q3TJ21	19.79	26	6	4	1.00:0.64	33640	Pyrroline-5-carboxylate reductase
P42932	19.61	46	21	12	1.00:0.64	59556	T-complex protein 1 subunit theta
Q3U9A8	18.15	84	7	7	1.00:0.64	12739	SH3 domain-binding glutamic acid-rich-like protein
Q3ULW8	17.95	12	3	3	1.00:0.64	59949	Protein mono-ADP-ribosyltransferase PARP3
Q3U646	15.85	16	5	5	1.00:0.64	44598	Uncharacterized protein
G3UZ26	15.27	21	7	6	1.00:0.64	48453	Serine hydroxymethyltransferase (Fragment)
A9JEI5	15.1	13	2	2	1.00:0.64	22886	Toll-interacting protein
Q9CQV8	14.44	35	8	6	1.00:0.64	28086	14-3-3 protein beta/alpha
A2RSV8	14.24	33	6	6	1.00:0.64	19530	Cytochrome c oxidase subunit IV isoform 1
P61965	41.97	27	6	6	1.00:0.65	36589	WD repeat-containing protein 5
Q9QZE5	27.68	28	14	14	1.00:0.65	97513	Coatomer subunit gamma-1
Q6A4J8	27.36	7	5	5	1.00:0.65	128475	Ubiquitin carboxyl-terminal hydrolase 7
Q4VAA2	26.35	41	5	5	1.00:0.65	29729	Protein CDV3
F6ZFT1	24.18	15	2	2	1.00:0.65	14309	Acyl carrier protein (Fragment)
Q5SWU9	17.12	6	10	8	1.00:0.65	265254	Acetyl-CoA carboxylase 1
Q3UJ84	16.59	21	12	12	1.00:0.65	108522	Uncharacterized protein
P52432	15.74	16	4	4	1.00:0.65	39107	DNA-directed RNA polymerases I and III subunit RPAC1
Q64337	15.17	36	8	8	1.00:0.65	48163	Sequestosome-1
Q99LD8	15.03	32	5	5	1.00:0.65	29646	N(G) N(G)-dimethylarginine dimethylaminohydrolase 2
Q5SVF7	15	16	3	2	1.00:0.65	33363	Uncharacterized protein
E9Q2H1	14.21	2	3	3	1.00:0.65	308318	E3 ubiquitin-protein ligase UBR5
D3YWT0	13.48	12	2	2	1.00:0.65	19569	Signal peptidase complex catalytic subunit SEC11
P25976	29.91	7	4	4	1.00:0.66	89509	Nucleolar transcription factor 1
Q63918	29.1	11	3	3	1.00:0.66	46764	Caveolae-associated protein 2
Q91WS8	27.91	13	4	4	1.00:0.66	46437	Medium-chain specific acyl-CoA dehydrogenase mitochondrial
Q3TIV5	27.79	12	3	3	1.00:0.66	48327	Zinc finger CCCH domain-containing protein 15
F8VQC1	25.31	15	6	6	1.00:0.66	74657	Signal recognition particle subunit SRP72
A2ADY9	21.11	16	4	4	1.00:0.66	44591	Protein DDI1 homolog 2
Q02819	19.93	21	7	7	1.00:0.66	53409	Nucleobindin-1
Q8VDF2	19.21	8	5	5	1.00:0.66	88304	E3 ubiquitin-protein ligase UHRF1
E9Q7G0	18.89	7	10	10	1.00:0.66	235628	Nuclear mitotic apparatus protein 1
P68510	16.79	36	9	6	1.00:0.66	28212	14-3-3 protein eta
D3Z1S8	16.55	30	4	4	1.00:0.66	21080	40S ribosomal protein S5 (Fragment)
P35979	16.06	55	6	3	1.00:0.66	17805	60S ribosomal protein L12
Q9D187	15.11	17	2	2	1.00:0.66	17667	Cytosolic iron-sulfur assembly component 2B
B2RQQ5	14.31	6	9	8	1.00:0.66	270304	Microtubule-associated protein 1B
Q9CZP5	14.29	9	2	2	1.00:0.66	47406	Mitochondrial chaperone BCS1
Q3TZI3	23.2	12	5	5	1.00:1.50	59700	CCHC-type domain-containing protein
N0E4C0	15.15	38	5	5	1.00:1.50	24912	Casein kinase II subunit beta
Q3UC72	38.1	59	25	21	1.00:1.51	57439	Rab GDP dissociation inhibitor (Fragment)
A2AM97	31.02	28	6	6	1.00:1.51	24604	Ribosomal protein 10
Q9CR62	30.05	25	6	6	1.00:1.51	34155	Mitochondrial 2-oxoglutarate/malate carrier protein
O88967	16.4	5	2	2	1.00:1.51	80028	ATP-dependent zinc metalloprotease YME1L1
P18581	15.41	5	3	3	1.00:1.51	71856	Cationic amino acid transporter 2
Q9Z1N5	58.65	32	11	4	1.00:1.52	49035	Spliceosome RNA helicase Ddx39b
Q60676	33.14	7	2	2	1.00:1.52	56877	Serine/threonine-protein phosphatase 5
Q7TT37	19.87	3	2	2	1.00:1.52	149583	Elongator complex protein 1
Q3UM52	16.22	8	3	3	1.00:1.52	69454	Polypeptide N-acetylgalactosaminyltransferase (Fragment)
P38647	40.46	47	26	24	1.00:1.53	73461	Stress-70 protein mitochondrial
Q8C0Z3	20.56	10	2	2	1.00:1.53	32703	RRM domain-containing protein (Fragment)
P60335	27.94	56	11	9	1.00:1.54	37498	Poly(rC)-binding protein 1
P08003	22.75	32	16	15	1.00:1.54	71982	Protein disulfide-isomerase A4
Q9R0Y5	19.65	37	6	6	1.00:1.54	21540	Adenylate kinase isoenzyme 1
P62320	16.97	31	3	3	1.00:1.54	13916	Small nuclear ribonucleoprotein Sm D3
Q9D8B4	14.36	10	2	2	1.00:1.54	14982	NADH dehydrogenase [ubiquinone] 1 alpha subcomplex subunit 11
Q91YP3	20.55	8	2	2	1.00:1.55	34975	Deoxyribose-phosphate aldolase
P26041	34.39	37	23	16	1.00:1.56	67767	Moesin
Q3U6L3	17.04	23	2	2	1.00:1.56	11871	Uncharacterized protein
Q3TDI5	16.15	11	2	2	1.00:1.56	32723	Peroxin-19
Q9CXW4	29.88	21	4	4	1.00:1.57	20252	60S ribosomal protein L11
Q1MWP8	19.44	25	9	6	1.00:1.57	61652	EH-domain containing 4-KJR (Fragment)
Q62261	17.55	29	48	43	1.00:1.57	274221	Spectrin beta chain non-erythrocytic 1
Q9QYJ3	25.01	24	7	7	1.00:1.58	38167	DnaJ homolog subfamily B member 1
Q61074	18.25	13	4	4	1.00:1.58	58728	Protein phosphatase 1G
Q3TCH7	17.74	7	4	3	1.00:1.61	87753	Cullin-4A
Q8R050	18.26	14	5	4	1.00:1.62	68626	Eukaryotic peptide chain release factor GTP-binding subunit ERF3A
Q8CCS6	15.91	35	3	3	1.00:1.62	32297	Polyadenylate-binding protein 2
Q545F0	13.21	17	2	2	1.00:1.62	12504	Macrophage migration inhibitory factor
O09131	18.29	32	7	7	1.00:1.63	27498	Glutathione S-transferase omega-1
P16332	30.79	4	2	2	1.00:1.64	82844	Methylmalonyl-CoA mutase mitochondrial
P54071	16.7	34	16	14	1.00:1.64	50906	Isocitrate dehydrogenase [NADP] mitochondrial
Q9JK81	28.57	37	8	8	1.00:1.65	42723	MYG1 exonuclease
Q2VPC9	26.84	10	2	2	1.00:1.65	28308	5'-AMP-activated protein kinase subunit gamma-1 (Fragment)
Q7JCZ1	18.81	11	2	2	1.00:1.65	25976	Cytochrome c oxidase subunit 2
A0A3Q4L2S1	16	14	2	2	1.00:1.65	26861	Cytosolic Fe-S cluster assembly factor NUBP2
Q80WQ2	16.21	14	8	8	1.00:1.66	88048	Protein VAC14 homolog
Q61210	13.45	6	4	4	1.00:1.66	102804	Rho guanine nucleotide exchange factor 1
Q9Z2X1	21.89	35	11	9	1.00:1.67	45730	Heterogeneous nuclear ribonucleoprotein F
Q3U6F1	27.43	5	2	2	1.00:1.68	51927	Recombining-binding protein suppressor of hairless
P62748	19.55	24	4	4	1.00:1.68	22338	Hippocalcin-like protein 1
Q9DBD5	18.71	5	3	3	1.00:1.68	118069	Proline- glutamic acid- and leucine-rich protein 1
Q9WUM3	25.02	12	4	4	1.00:1.69	53912	Coronin-1B
A0A3B2WBH9	37.64	2	2	2	1.00:1.70	131106	Tight junction protein ZO-2
P47911	20.06	32	8	7	1.00:1.71	33510	60S ribosomal protein L6
Q8BMS1	15.78	31	15	15	1.00:1.71	82670	Trifunctional enzyme subunit alpha mitochondrial
Q810B6	23.16	7	5	5	1.00:1.74	128652	Rabankyrin-5
Q8R5J9	37.93	16	3	3	1.00:1.75	21558	PRA1 family protein 3
Q91YR7	22.94	12	8	8	1.00:1.75	106722	Pre-mRNA-processing factor 6
Q543P7	14.47	39	5	5	1.00:1.75	20487	Uncharacterized protein
A0A140LHA2	25.51	36	7	7	1.00:1.76	36766	Mitotic checkpoint protein BUB3
P56391	29.68	24	2	2	1.00:1.77	10071	Cytochrome c oxidase subunit 6B1
Q99P31	25.99	12	3	3	1.00:1.77	39167	Hsp70-binding protein 1
P31938	20.34	25	9	6	1.00:1.77	43474	Dual specificity mitogen-activated protein kinase kinase 1
Q8BLN5	25.86	8	4	4	1.00:1.80	83141	Lanosterol synthase
Q8CGT9	21.84	8	4	4	1.00:1.80	84322	Argonaute 2 protein (Fragment)
P11087	32.11	25	21	15	1.00:1.81	138033	Collagen alpha-1(I) chain
Q8BT60	23.35	15	6	4	1.00:1.81	59585	Copine-3
Q91YW3	15.82	15	4	4	1.00:1.82	57464	DnaJ homolog subfamily C member 3
P62862	17.05	19	2	2	1.00:1.83	6648	40S ribosomal protein S30
Q3UIW3	34.35	8	4	4	1.00:1.84	45681	Uncharacterized protein
Q5SUR0	27.87	19	15	15	1.00:1.84	144629	Phosphoribosylformylglycinamidine synthase
Q7TNV0	25.06	17	6	6	1.00:1.84	43159	Protein DEK
Q8BK72	30.78	10	3	3	1.00:1.88	47779	28S ribosomal protein S27 mitochondrial
Q78JE5	16.36	13	3	3	1.00:1.88	44203	F-box only protein 22
Q02248	40.13	4	3	3	1.00:1.89	85471	Catenin beta-1
Q99JR1	23.03	18	4	4	1.00:1.90	35649	Sideroflexin-1
B9EHZ5	33.42	11	5	5	1.00:1.91	60925	Membrane protein palmitoylated 6 (MAGUK p55 subfamily member 6)
A0A286YDA2	23.33	9	7	7	1.00:1.91	73428	Nucleolar and coiled-body phosphoprotein 1
Q3UM18	20.82	5	3	3	1.00:1.91	73157	Large subunit GTPase 1 homolog
O54988	24.27	9	7	7	1.00:1.94	141457	STE20-like serine/threonine-protein kinase
Q4FJL0	22.21	26	4	2	1.00:1.94	22541	Rab10
D3Z7E5	29.35	6	2	2	1.00:1.99	51246	[Tau protein] kinase
A0A1L1SQA8	21.43	32	4	4	1.00:1.99	10309	40S ribosomal protein S25
A0A140T8R7	15.35	13	3	3	1.00:1.99	43887	REST corepressor 1
A0A0R4J085	31.71	6	2	2	1.00:11.03	58496	UDP-N-acetylhexosamine pyrophosphorylase
Q9ESR1	40.11	21	3	3	1.00:12.81	20393	Ras homolog
Q9CR57	28.86	22	4	4	1.00:2.03	23564	60S ribosomal protein L14
Q3THQ0	13.18	11	5	5	1.00:2.03	60536	Beta-hexosaminidase
Q5F239	25.64	18	2	2	1.00:2.04	19509	UBC core domain-containing protein
O88986	20.24	27	6	6	1.00:2.04	44931	2-amino-3-ketobutyrate coenzyme A ligase mitochondrial
Q9CPV5	21.61	16	2	2	1.00:2.09	23121	Polyamine-modulated factor 1
Q9DB25	21.61	10	2	2	1.00:2.14	36791	Dolichyl-phosphate beta-glucosyltransferase
Q8BUK6	18.41	6	3	3	1.00:2.14	83218	Protein Hook homolog 3
P98083	14.92	9	4	3	1.00:2.15	62608	SHC-transforming protein 1
Q8CFX1	23.54	11	4	4	1.00:2.16	88928	GDH/6PGL endoplasmic bifunctional protein
Q9CPS7	15.43	19	3	3	1.00:2.17	27454	RNA-binding protein PNO1
A0A0N4SVQ1	39.52	27	2	2	1.00:2.19	5877	Cytochrome c oxidase subunit NDUFA4
Q99JX7	33.6	17	7	7	1.00:2.19	70300	Nuclear RNA export factor 1
P35441	22.32	4	3	3	1.00:2.20	129647	Thrombospondin-1
Q921U8	18.46	4	2	2	1.00:2.20	100289	Smoothelin
Q99L13	25.46	18	5	5	1.00:2.22	35440	3-hydroxyisobutyrate dehydrogenase mitochondrial
Q9CQZ5	24.06	18	2	2	1.00:2.24	15283	NADH dehydrogenase [ubiquinone] 1 alpha subcomplex subunit 6
Q91WS0	21.79	26	2	2	1.00:2.27	12097	CDGSH iron-sulfur domain-containing protein 1
Q99LR1	19.16	5	2	2	1.00:2.28	45270	Lysophosphatidylserine lipase ABHD12
A0A1W2P7Q6	30.87	6	4	4	1.00:2.34	109789	Exportin-T
D3YTR5	16.55	16	3	3	1.00:2.38	29070	Methyl-CpG-binding domain protein 3
B9EKQ1	25.65	7	5	5	1.00:2.39	127476	Tbc1d8b protein
Q3UVK0	21.2	7	4	4	1.00:2.43	100148	Endoplasmic reticulum metallopeptidase 1
Q9QZQ1	32.11	8	8	8	1.00:2.44	206497	Afadin
Q9D7M8	21.14	35	3	3	1.00:2.50	16311	DNA-directed RNA polymerase II subunit RPB4
Q8R320	29.04	7	6	6	1.00:2.52	132877	Nardilysin N-arginine dibasic convertase NRD convertase 1
Q9CQC8	23.77	14	2	2	1.00:2.55	34952	Maspardin
P62305	26.76	39	2	2	1.00:2.64	10804	Small nuclear ribonucleoprotein E
Q8C854	39.78	9	4	4	1.00:2.69	63295	Myelin expression factor 2
P59999	36.78	16	3	3	1.00:2.75	19667	Actin-related protein 2/3 complex subunit 4
Q8R502	21.46	3	2	2	1.00:2.80	92372	Volume-regulated anion channel subunit LRRC8C
Q9WVA2	40.29	23	2	2	1.00:2.86	11042	Mitochondrial import inner membrane translocase subunit Tim8 A
D3YUW7	18.01	2	2	2	1.00:2.86	135613	Cingulin
Q8BRF7	27.69	19	7	7	1.00:2.89	72323	Sec1 family domain-containing protein 1
Q9D4G5	15.18	6	4	4	1.00:3.00	114028	Processing of precursor 1 ribonuclease P/MRP family (S. cerevisiae)
Q61749	27.31	7	2	2	1.00:3.13	57624	Translation initiation factor eIF-2B subunit delta
A0A5F8MPJ2	23.81	4	3	3	1.00:3.14	131230	Sorbin and SH3 domain-containing protein 1
Q6R891	22.09	3	2	2	1.00:3.14	89520	Neurabin-2
Q3TGL4	30.24	9	7	7	1.00:3.16	126498	Uncharacterized protein
Q8BWW9	26.96	3	2	2	1.00:3.17	111607	Serine/threonine-protein kinase N2
E9Q7G1	25.83	26	3	3	1.00:3.18	21276	Transmembrane p24-trafficking protein 7
Q61033	26.85	33	15	7	1.00:3.20	75168	Lamina-associated polypeptide 2 isoforms alpha/zeta
B1AZ46	32.44	16	5	5	1.00:3.22	57682	Brain-specific angiogenesis inhibitor 1-associated protein 2
O54692	31.95	9	5	5	1.00:3.24	88063	Centromere/kinetochore protein zw10 homolog
O09044	21.07	21	3	3	1.00:3.40	23261	Synaptosomal-associated protein 23
A0A0G2JGQ4	27.38	8	4	4	1.00:3.41	73117	NEDD8 ultimate buster 1
Q8VE47	37.35	14	3	3	1.00:3.45	44790	Ubiquitin-like modifier-activating enzyme 5
Q8VBT9	29.89	7	2	2	1.00:3.45	59796	Tether containing UBX domain for GLUT4
Q8BP67	26.5	24	4	4	1.00:3.74	17779	60S ribosomal protein L24
Q5UE59	31.67	13	5	3	1.00:3.78	61630	Kinesin light chain
Q6PAV2	16.12	2	2	2	1.00:3.94	118411	Probable E3 ubiquitin-protein ligase HERC4
Q9QYR6	24.25	2	3	2	1.00:4.07	300139	Microtubule-associated protein 1A
P70699	46.9	26	17	17	1.00:4.08	106248	Lysosomal alpha-glucosidase
Q5SVT2	30.2	5	2	2	1.00:4.47	62901	Tripartite motif-containing protein 16
Q9R0E1	43.02	17	8	7	1.00:4.60	84922	Multifunctional procollagen lysine hydroxylase and glycosyltransferase LH3
A2RSX9	46.95	27	6	6	1.00:4.65	38416	ADP-ribosylation factor interacting protein 1
Q8CGZ0	39.02	5	3	3	1.00:5.27	106169	Calcium homeostasis endoplasmic reticulum protein
E9QAG2	49.43	14	3	3	1.00:5.34	36366	PHD finger protein 6
Q8BI84	37.03	1	2	2	1.00:5.50	213673	Transport and Golgi organization protein 1 homolog
Q8BIJ7	25.69	4	2	2	1.00:5.65	80376	RUN and FYVE domain-containing protein 1
Q91Z31	36.28	8	2	2	1.00:5.92	57489	Polypyrimidine tract-binding protein 2
E9Q1D5	31.92	5	2	2	1.00:6.16	46006	Transforming growth factor beta-1-induced transcript 1 protein
Q80TV8	36.67	3	4	4	1.00:6.17	169227	CLIP-associating protein 1
P29533	34.89	7	4	4	1.00:6.27	81317	Vascular cell adhesion protein 1
Q922J3	37.54	5	5	2	1.00:6.33	155813	CAP-Gly domain-containing linker protein 1
Q91VY9	21.27	7	2	2	1.00:6.49	53451	Zinc finger protein 622
Q8CCG5	30.13	8	2	2	1.00:6.78	23348	Small monomeric GTPase
Q9JHW2	31.02	17	3	3	1.00:7.28	30502	Omega-amidase NIT2
Q3UGW4	34.35	16	3	3	1.00:8.70	29386	ATP-dependent Clp protease proteolytic subunit (Fragment)
A2BH40	22.58	1	3	2	1.00:8.72	242089	AT-rich interactive domain-containing protein 1A

## Sheet: SP Table S2
Supplementary Table S2. The differentially expressed proteins with the addition of 10-HDA to the ·OH treated VSMCs. “Uniprot ID” represents the ID number of the differentially expressed protein in the Uniprot database; “Significance” indicates the difference of the protein level between groups, which > 13 means P-Value < 0.05; “Coverage (%)” is the ratio of the identified peptide sequence to the …
Uniprot ID	Significance	Coverage (%)	#Peptides	#Unique	Group Profile (Ratio)	Avg. Mass	Full Name
Q9CYD3	20.03	8	2	2	1.00:9.09	46169	Cartilage-associated protein
O55126	16.73	32	6	5	1.00:9.09	32933	Protein NipSnap homolog 2
P43275	30.26	22	4	2	1.00:8.33	21785	Histone H1.1
Q99JZ4	24.71	22	3	2	1.00:7.69	22399	GTP-binding protein SAR1a
Q9CWP6	22.37	7	2	2	1.00:7.69	59855	Motile sperm domain-containing protein 2
Q07797	19.19	7	2	2	1.00:7.69	64491	Galectin-3-binding protein
Q8CG47	31.46	11	10	10	1.00:7.14	146894	Structural maintenance of chromosomes protein 4
Q64310	17.46	12	2	2	1.00:6.67	30381	Surfeit locus protein 4
E9Q9M1	24.19	21	9	9	1.00:6.25	67704	Cytosolic purine 5'-nucleotidase
A0A338P695	13.76	4	2	2	1.00:6.25	84973	Sphingomyelin phosphodiesterase 4
Q91W90	39.95	38	10	10	1.00:5.88	46416	Thioredoxin domain-containing protein 5
Q60668	25.94	25	11	5	1.00:5.88	38354	Heterogeneous nuclear ribonucleoprotein D0
A0A0A1HAM8	17.02	12	3	3	1.00:5.88	29721	80K protein
Q9CQD1	41.29	25	3	2	1.00:5.56	23599	Ras-related protein Rab-5A
Q8CI71	22.17	5	3	3	1.00:5.56	111174	Syndetin
P49722	30.52	26	5	5	1.00:5.26	25927	Proteasome subunit alpha type-2
Q3UKW2	22.01	24	5	5	1.00:5.00	21560	Calmodulin
Q9D2G2	27.15	9	2	2	1.00:4.76	48995	Dihydrolipoyllysine-residue succinyltransferase component of 2-oxoglutarate dehydrogenase complex mitochondrial
Q4FJL0	19.02	28	4	2	1.00:4.76	22541	Rab10
P62774	38.05	25	2	2	1.00:4.55	12861	Myotrophin
Q91YZ2	23.2	7	2	2	1.00:4.55	45971	C-terminal-binding protein 2
Q9JHI5	14.68	5	2	2	1.00:4.55	46325	Isovaleryl-CoA dehydrogenase mitochondrial
D3Z7B5	35.85	5	3	3	1.00:4.35	102134	Protein CIP2A
Q9D0M1	33.3	28	6	5	1.00:4.35	39432	Phosphoribosyl pyrophosphate synthase-associated protein 1
Q3U2G2	26.04	59	37	2	1.00:4.35	94209	Heat shock 70 kDa protein 4
A0A0G2JFB4	22.74	19	2	2	1.00:4.35	15057	Eukaryotic translation initiation factor 4E
A0A087WNV1	20.43	7	2	2	1.00:4.35	53975	Arf-GAP domain and FG repeat-containing protein 1
P63017	38.59	64	40	12	1.00:4.17	70871	Heat shock cognate 71 kDa protein
B2RQV1	34.3	9	7	7	1.00:4.17	111708	Uncharacterized protein
Q3THK7	27.69	30	13	13	1.00:4.17	76724	GMP synthase [glutamine-hydrolyzing]
A0A1W2P7X0	26.72	39	2	2	1.00:4.00	6437	Costars family protein ABRACL (Fragment)
Q3TF40	23.57	22	8	2	1.00:4.00	60407	Uncharacterized protein (Fragment)
Q3TWD0	20.01	25	8	2	1.00:4.00	44928	Cathepsin D
Q9D964	16.83	9	2	2	1.00:4.00	48297	Glycine amidinotransferase mitochondrial
Q9R0P4	30.34	22	2	2	1.00:3.70	20046	Small acidic protein
Q9Z127	30.2	8	4	4	1.00:3.70	55872	Large neutral amino acids transporter small subunit 1
Q9WU28	32.77	17	2	2	1.00:3.57	17356	Prefoldin subunit 5
Q91V38	30	43	33	5	1.00:3.57	92490	Heat shock protein 90 beta (Grp94) member 1
Q58EU6	28.58	29	8	3	1.00:3.57	34401	Ribosomal protein L5
Q8R010	27.95	17	3	3	1.00:3.57	35378	Aminoacyl tRNA synthase complex-interacting multifunctional protein 2
Q8BHB4	27.87	12	5	5	1.00:3.57	105775	WD repeat-containing protein 3
P99026	26.47	21	3	3	1.00:3.57	29116	Proteasome subunit beta type-4
Q66JR8	22.56	20	5	2	1.00:3.57	23158	Ptms protein
P84084	21.07	64	7	3	1.00:3.57	20530	ADP-ribosylation factor 5
Q9D1G1	21.23	36	5	2	1.00:3.45	22187	Ras-related protein Rab-1B
Q9R1P1	19.71	25	3	3	1.00:3.45	22965	Proteasome subunit beta type-3
Q60749	44.96	12	2	2	1.00:3.33	48371	KH domain-containing RNA-binding signal transduction-associated protein 1
G3UYV7	21.98	38	2	2	1.00:3.33	6344	40S ribosomal protein S28 (Fragment)
Q3TG21	17.11	23	7	7	1.00:3.33	43816	V-type proton ATPase subunit C
Q99J29	33.2	7	2	2	1.00:3.23	50959	Carboxypeptidase
A0A1W2P756	32.81	33	2	2	1.00:3.23	7805	Mitochondrial import inner membrane translocase subunit
Q545K5	28.64	46	4	4	1.00:3.23	16605	RNA-binding motif protein 3
P62889	24.8	59	5	5	1.00:3.23	12784	60S ribosomal protein L30
Q64339	39.4	47	4	4	1.00:3.13	17898	Ubiquitin-like protein ISG15
P11438	29.62	10	3	3	1.00:3.13	43865	Lysosome-associated membrane glycoprotein 1
Q91VW3	25.86	20	2	2	1.00:3.13	10477	SH3 domain-binding glutamic acid-rich-like protein 3
Q78IK2	18.14	28	2	2	1.00:3.13	6382	ATP synthase membrane subunit DAPIT mitochondrial
Q8C214	17.66	10	2	2	1.00:3.13	45509	Transmembrane protein 209
Q9CX86	27.19	25	5	5	1.00:3.03	30530	Heterogeneous nuclear ribonucleoprotein A0
Q91VY9	25.63	7	2	2	1.00:3.03	53451	Zinc finger protein 622
Q08093	24.62	27	6	6	1.00:3.03	33156	Calponin-2
Q61206	19.27	21	3	3	1.00:3.03	25581	Platelet-activating factor acetylhydrolase IB subunit alpha2
Q5SW88	24.7	47	6	3	1.00:25.00	22372	RAB1A member RAS oncogene family
P50543	22.38	37	3	3	1.00:20.00	11083	Protein S100-A11
A0A0R4J085	37.82	9	3	3	1.00:2.94	58496	UDP-N-acetylhexosamine pyrophosphorylase
A0A2I3BPY7	26.67	18	12	12	1.00:2.94	105716	Ankycorbin
P10639	20.86	71	5	5	1.00:2.94	11675	Thioredoxin
Q9D1M4	16.05	18	2	2	1.00:2.94	19859	Eukaryotic translation elongation factor 1 epsilon-1
Q497N1	26.1	50	5	5	1.00:2.86	13015	40S ribosomal protein S26
Q9DCT8	24.7	61	5	5	1.00:2.86	22727	Cysteine-rich protein 2
Q9CZX9	24.24	15	2	2	1.00:2.86	20117	ER membrane protein complex subunit 4
Q923D4	17.86	33	2	2	1.00:2.86	10119	Splicing factor 3B subunit 5
Q9R0M6	15.66	19	3	3	1.00:2.86	22910	Ras-related protein Rab-9A
Q3U837	20.08	32	10	3	1.00:2.78	49089	RNA helicase
Q544Y7	45.13	64	12	11	1.00:2.70	18560	Cofilin non-muscle isoform
Q61584	31.3	18	9	7	1.00:2.70	76222	Fragile X mental retardation syndrome-related protein 1
A0A286YEB7	29.18	33	4	4	1.00:2.70	13605	40S ribosomal protein S24
Q9JLI8	23.09	17	10	10	1.00:2.70	109619	Squamous cell carcinoma antigen recognized by T-cells 3
Q50HX4	17.07	55	10	2	1.00:2.70	23897	Ras-related protein Rab-14
E9Q7G0	40.45	9	11	7	1.00:2.63	235628	Nuclear mitotic apparatus protein 1
Q3TRK3	35.06	13	6	6	1.00:2.63	72417	ADF-H domain-containing protein
Q9R0P9	32.84	34	5	5	1.00:2.63	24838	Ubiquitin carboxyl-terminal hydrolase isozyme L1
P97822	29.99	24	5	5	1.00:2.63	29622	Acidic leucine-rich nuclear phosphoprotein 32 family member E
Q9CRF7	20.09	29	2	2	1.00:2.63	15083	Uncharacterized protein (Fragment)
A1E5T5	36.59	30	2	2	1.00:2.56	12482	Tctex-1
A0A5F8MP98	30.21	6	5	5	1.00:2.56	168113	Tensin-3
A2BDX2	24.33	17	2	2	1.00:2.56	23432	Dolichol-phosphate mannosyltransferase subunit 1
Q4VA28	19.33	21	2	2	1.00:2.56	18591	60S ribosomal protein L21
P97315	17.81	34	4	4	1.00:2.56	20583	Cysteine and glycine-rich protein 1
Q60I30	17.58	47	5	5	1.00:2.56	21897	Inosine triphosphate pyrophosphatase
Q9R0Q7	27.43	38	5	5	1.00:2.50	18721	Prostaglandin E synthase 3
Q921S7	24.89	21	6	6	1.00:2.50	48341	39S ribosomal protein L37 mitochondrial
Q8K224	18.51	15	10	10	1.00:2.50	115418	RNA cytidine acetyltransferase
P26883	15.59	42	4	4	1.00:2.50	11923	Peptidyl-prolyl cis-trans isomerase FKBP1A
Q9D281	34.44	13	4	4	1.00:2.44	61013	Protein Noxp20
O09005	30.57	16	3	3	1.00:2.44	38241	Sphingolipid delta(4)-desaturase DES1
A0A0G2JFY0	26.5	5	3	3	1.00:2.44	91288	ATPase family protein 2 homolog
P15532	20.48	74	13	2	1.00:2.44	17208	Nucleoside diphosphate kinase A
Q8K239	20.26	20	3	3	1.00:2.44	35116	Tsfm protein (Fragment)
A0A0G2JGQ6	20.25	5	3	3	1.00:2.44	82105	Serine/threonine-protein kinase DCLK1
D3YTQ9	19.56	50	4	4	1.00:2.44	13742	40S ribosomal protein S15
Q6A0A9	19.43	18	14	13	1.00:2.44	121646	Constitutive coactivator of PPAR-gamma-like protein 1
E9PYC6	13.6	15	2	2	1.00:2.44	18870	Enoyl-CoA delta isomerase 2 (Fragment)
B1AZ15	13.16	11	8	8	1.00:2.44	133274	Cordon-bleu protein-like 1
Q3TMB8	40.83	36	11	11	1.00:2.38	54865	Adenylosuccinate lyase
Q9QZQ8	30.06	30	7	6	1.00:2.38	39735	Core histone macro-H2A.1
Q9CYG7	27.91	24	6	6	1.00:2.38	34278	Mitochondrial import receptor subunit TOM34
Q9CWS0	26.36	14	2	2	1.00:2.38	31381	N(G) N(G)-dimethylarginine dimethylaminohydrolase 1
Q3U5H8	20.93	55	9	9	1.00:2.38	30197	Heme oxygenase (biliverdin-producing) (Fragment)
A0A0J9YTY0	33.66	37	12	5	1.00:2.33	48979	Septin-11
F8WJK8	30.19	24	8	8	1.00:2.33	40539	Hsc70-interacting protein
B2RWW1	28.38	5	3	3	1.00:2.33	103025	Microtubule-associated protein 1S
Q5FWB7	23.21	66	16	3	1.00:2.33	39356	Fructose-bisphosphate aldolase
O08807	21.51	42	9	8	1.00:2.33	31053	Peroxiredoxin-4
O08547	17.38	34	5	5	1.00:2.33	24741	Vesicle-trafficking protein SEC22b
Q8CH18	13.77	4	3	3	1.00:2.33	132060	Cell division cycle and apoptosis regulator protein 1
Q6P5I3	57.84	28	7	6	1.00:2.27	39548	S-(hydroxymethyl)glutathione dehydrogenase
F6ZFT1	41.3	15	2	2	1.00:2.27	14309	Acyl carrier protein (Fragment)
Q61335	32	16	3	3	1.00:2.27	27957	B-cell receptor-associated protein 31
Q8BQL7	30.82	10	2	2	1.00:2.27	30344	CUE domain-containing protein
Q3TVV7	26	25	7	5	1.00:2.27	52193	OMPdecase
Q9DCC4	24.89	25	5	5	1.00:2.27	28721	Pyrroline-5-carboxylate reductase 3
Q8C547	19.9	3	2	2	1.00:2.27	224318	HEAT repeat-containing protein 5B
Q3UJS0	18.71	37	6	6	1.00:2.27	28067	60S ribosomal protein L8
E0CZE0	16.22	13	3	3	1.00:2.27	57620	NEDD8-activating enzyme E1 regulatory subunit
A0A338P6B4	15.71	40	2	2	1.00:2.27	12240	DNA-directed RNA polymerases I II and III subunit RPABC3 (Fragment)
Q8BZA9	15.15	15	2	2	1.00:2.27	29191	Fructose-2 6-bisphosphatase TIGAR
A3KFU8	32.09	18	10	7	1.00:2.22	70665	Polyadenylate-binding protein
Q9D0Q7	28.13	17	3	3	1.00:2.22	35411	39S ribosomal protein L45 mitochondrial
Q64152	27.11	60	7	7	1.00:2.22	22031	Transcription factor BTF3
P09411	24.65	72	24	18	1.00:2.22	44550	Phosphoglycerate kinase 1
Q3UMD5	20.32	5	2	2	1.00:2.22	67169	Protein kinase C
P62874	18.81	41	8	6	1.00:2.22	37377	Guanine nucleotide-binding protein G(I)/G(S)/G(T) subunit beta-1
Q5SUF2	17.79	11	3	3	1.00:2.22	51450	Luc7-like protein 3
P61620	15.5	11	5	2	1.00:2.22	52265	Protein transport protein Sec61 subunit alpha isoform 1
Q0VB06	39.61	16	2	2	1.00:2.17	29639	NECAP endocytosis associated 1
O70194	35.71	30	13	13	1.00:2.17	63989	Eukaryotic translation initiation factor 3 subunit D
A2AM95	34.16	36	5	5	1.00:2.17	29436	Emerin
O09106	34.1	16	5	3	1.00:2.17	55075	Histone deacetylase 1
Q0GNC1	34.01	11	9	9	1.00:2.17	138560	Inverted formin-2
Q3UGH8	32.72	27	10	7	1.00:2.17	67942	IBB domain-containing protein (Fragment)
Q8VBZ3	29.7	13	4	4	1.00:2.17	75291	Cleft lip and palate transmembrane protein 1 homolog
Q8CAY6	28.56	15	4	4	1.00:2.17	41298	Acetyl-CoA acetyltransferase cytosolic
Q6P9P6	26.15	13	9	9	1.00:2.17	118026	Kinesin-like protein KIF11
Q9D1M0	25.42	30	5	5	1.00:2.17	35566	Protein SEC13 homolog
Q5BLJ9	22.4	32	5	5	1.00:2.17	15798	60S ribosomal protein L27
Q922V4	21.66	11	3	3	1.00:2.17	56938	Pleiotropic regulator 1
P46061	18.09	25	17	17	1.00:2.17	63531	Ran GTPase-activating protein 1
Q80V79	15.54	16	11	11	1.00:2.17	104199	DNA mismatch repair protein
P70444	26.13	28	3	3	1.00:2.13	21952	BH3-interacting domain death agonist
Q9QYR9	25.69	19	5	5	1.00:2.13	49657	Acyl-coenzyme A thioesterase 2 mitochondrial
Q3THR9	23.6	5	3	3	1.00:2.13	53273	Nsp1_C domain-containing protein
Q9ERN0	23.55	10	2	2	1.00:2.13	36465	Secretory carrier-associated membrane protein 2
A0A494BA97	21.94	27	4	4	1.00:2.13	23394	Osteoclast-stimulating factor 1
Q3TRG2	20.09	10	3	3	1.00:2.13	51366	Protein kinase domain-containing protein
P99027	19.81	74	8	8	1.00:2.13	11651	60S acidic ribosomal protein P2
Q8VDF2	19.78	15	8	8	1.00:2.13	88304	E3 ubiquitin-protein ligase UHRF1
Q91VR5	19.11	33	16	16	1.00:2.13	82500	ATP-dependent RNA helicase DDX1
Q3U8U8	18.31	34	21	7	1.00:2.13	70641	Polyadenylate-binding protein
Q3TWV1	18.26	15	2	2	1.00:2.13	32275	Uncharacterized protein
Q3U0J1	17.91	17	2	2	1.00:2.13	18223	Peptidyl-prolyl cis-trans isomerase
Q9QXK3	17.49	4	3	3	1.00:2.13	97680	Coatomer subunit gamma-2
E9Q616	17.45	43	189	80	1.00:2.13	604264	AHNAK nucleoprotein (desmoyokin)
Q99MD9	15.82	12	10	10	1.00:2.13	83954	Nuclear autoantigenic sperm protein
Q3UXI9	23.54	36	8	8	1.00:2.08	43010	DZF domain-containing protein
P97470	20.56	15	3	2	1.00:2.08	35080	Serine/threonine-protein phosphatase 4 catalytic subunit
Q3UWG5	15.03	13	2	2	1.00:2.08	25829	Tetraspanin
Q3V1C8	14.89	30	3	3	1.00:2.08	17038	Bis(5'-nucleosyl)-tetraphosphatase [asymmetrical]
A2AVJ7	34.09	17	17	6	1.00:2.04	158395	Ribosome-binding protein 1
Q8BJA6	24.57	18	3	2	1.00:2.04	33850	Protein kinase domain-containing protein (Fragment)
O08997	23.2	47	3	3	1.00:2.04	7338	Copper transport protein ATOX1
P49442	21.24	12	3	3	1.00:2.04	43346	Inositol polyphosphate 1-phosphatase
Q8CGY8	20.92	8	5	5	1.00:2.04	116952	UDP-N-acetylglucosamine--peptide N-acetylglucosaminyltransferase 110 kDa subunit
A2AS05	17.61	1	2	2	1.00:2.04	326590	Helicase with zinc finger domain 2
Q6P1A9	14.44	42	11	8	1.00:2.04	30025	60S ribosomal protein L7a
Q5PR09	31.04	35	6	6	1.00:2.00	15874	Ribosomal protein L32
P84096	25.74	26	3	3	1.00:2.00	21308	Rho-related GTP-binding protein RhoG
O70591	23.83	27	3	3	1.00:2.00	16534	Prefoldin subunit 2
Q8C878	23.33	32	8	8	1.00:2.00	51737	NEDD8-activating enzyme E1 catalytic subunit
Q9D0F3	21.59	22	6	6	1.00:2.00	57789	Protein ERGIC-53
P63242	21.29	66	11	3	1.00:2.00	16832	Eukaryotic translation initiation factor 5A-1
Q9CQT1	19.26	19	3	3	1.00:2.00	39411	Methylthioribose-1-phosphate isomerase
O08804	19.26	18	5	5	1.00:2.00	42536	NK13
P17751	17.7	73	15	15	1.00:2.00	26713	Triosephosphate isomerase
P52503	17.1	32	2	2	1.00:2.00	13020	NADH dehydrogenase [ubiquinone] iron-sulfur protein 6 mitochondrial
Q3TV94	15.95	9	2	2	1.00:2.00	32051	Signal sequence receptor subunit alpha
Q3UTR5	15.17	19	4	2	1.00:2.00	32373	Pyrroline-5-carboxylate reductase
P84078	28.54	48	7	2	1.00:12.50	20697	ADP-ribosylation factor 1
Q6UL10	21.25	53	95	2	1.00:12.50	224128	AHNAK (Fragment)
Q3TUI9	28.79	33	6	6	1.00:1.96	26411	Proteasome subunit alpha type
O35864	28.24	16	4	4	1.00:1.96	37549	COP9 signalosome complex subunit 5
Q8BUM1	21.93	29	6	5	1.00:1.96	33634	TAR DNA-binding protein 43
Q64521	20.93	15	8	8	1.00:1.96	80954	Glycerol-3-phosphate dehydrogenase mitochondrial
D3YZ62	15.93	4	5	4	1.00:1.96	212334	Unconventional myosin-Va
Q5U415	15.86	51	14	7	1.00:1.96	35746	Aldo-keto reductase family 1 member B3 (Aldose reductase)
Q9CQV8	15.65	39	9	6	1.00:1.96	28086	14-3-3 protein beta/alpha
Q8K4X7	14.67	6	2	2	1.00:1.96	43810	1-acyl-sn-glycerol-3-phosphate acyltransferase delta
Q62150	14.09	7	2	2	1.00:1.96	40890	RNA-binding protein with serine-rich domain 1
Q9D0R8	30.26	26	3	3	1.00:1.92	21701	Protein LSM12 homolog
Q3TJ01	24.07	20	7	7	1.00:1.92	55253	RNA-splicing ligase RtcB homolog
O88291	19.44	5	2	2	1.00:1.92	65225	DBIRD complex subunit ZNF326
A0A286YDU3	19.21	22	2	2	1.00:1.92	18772	AP complex subunit sigma
D3YU17	17.35	10	4	4	1.00:1.92	62780	Nicalin
Q8K4Z3	17.27	20	3	3	1.00:1.92	30973	NAD(P)H-hydrate epimerase
Q9CWW6	15.9	32	2	2	1.00:1.92	13815	Peptidyl-prolyl cis-trans isomerase NIMA-interacting 4
P48771	15.22	28	2	2	1.00:1.92	9291	Cytochrome c oxidase subunit 7A2 mitochondrial
Q9DBN7	34.81	25	5	3	1.00:1.89	32223	Uncharacterized protein
Q543N5	30.15	58	9	9	1.00:1.89	28729	Chloride intracellular channel protein
Q924Z4	27.58	9	2	2	1.00:1.89	45024	Ceramide synthase 2
Q3TN93	25.26	12	4	2	1.00:1.89	58679	Uncharacterized protein
Q3U6M5	20.48	49	5	5	1.00:1.89	23497	RanBD1 domain-containing protein
P68040	20.37	79	19	18	1.00:1.89	35077	Receptor of activated protein C kinase 1
Q9DBH5	17.57	13	3	3	1.00:1.89	40430	Vesicular integral-membrane protein VIP36
Q542W1	16.13	30	3	3	1.00:1.89	17996	Interleukin-1
Q9D0T1	15.83	41	5	5	1.00:1.89	14174	NHP2-like protein 1
Q9D0J4	15.37	32	3	3	1.00:1.89	20864	ADP-ribosylation factor-like protein 2
Q544B1	44.37	44	20	14	1.00:1.85	56538	Aldedh domain-containing protein
Q60597	26.66	26	21	19	1.00:1.85	116449	2-oxoglutarate dehydrogenase mitochondrial
D3Z7P3	26.4	12	4	4	1.00:1.85	73964	Glutaminase kidney isoform mitochondrial
A0A0G2JGJ1	23.56	22	3	3	1.00:1.85	22347	Dihydropteridine reductase
Q9JMA1	22.31	29	9	9	1.00:1.85	56002	Ubiquitin carboxyl-terminal hydrolase 14
Q3ULB1	22.1	21	5	5	1.00:1.85	46587	Testin
Q3UGR5	20.19	14	2	2	1.00:1.85	28730	Haloacid dehalogenase-like hydrolase domain-containing protein 2
O70503	20.14	20	4	4	1.00:1.85	34742	Very-long-chain 3-oxoacyl-CoA reductase
P35700	19.31	66	14	10	1.00:1.85	22176	Peroxiredoxin-1
Q64337	18.96	29	7	7	1.00:1.85	48163	Sequestosome-1
Q8BH59	18.52	38	16	15	1.00:1.85	74570	Calcium-binding mitochondrial carrier protein Aralar1
Q3UZG4	36.5	44	8	8	1.00:1.82	35167	Aminoacyl tRNA synthase complex-interacting multifunctional protein 1
Q3UVK0	35.67	11	6	6	1.00:1.82	100148	Endoplasmic reticulum metallopeptidase 1
Q5F2E7	25.63	10	4	4	1.00:1.82	75657	Nuclear fragile X mental retardation-interacting protein 2
P06801	25.04	11	4	4	1.00:1.82	63954	NADP-dependent malic enzyme
O35887	23.7	56	12	2	1.00:1.82	37064	Calumenin
P68510	23.37	44	10	6	1.00:1.82	28212	14-3-3 protein eta
Q99JR8	21.14	10	3	3	1.00:1.82	59085	SWI/SNF-related matrix-associated actin-dependent regulator of chromatin subfamily D member 2
Q9DBF1	20.33	24	10	10	1.00:1.82	58862	Alpha-aminoadipic semialdehyde dehydrogenase
P16125	19.98	32	11	5	1.00:1.82	36572	L-lactate dehydrogenase B chain
Q9D1Q6	19.4	15	5	5	1.00:1.82	46853	Endoplasmic reticulum resident protein 44
O54962	18.56	58	5	5	1.00:1.82	10103	Barrier-to-autointegration factor
Q3U1S6	17.68	26	15	2	1.00:1.82	88791	Uncharacterized protein
A0A0J9YU62	17.09	11	3	3	1.00:1.82	46527	C-terminal-binding protein 1
Q80W47	16.3	12	3	3	1.00:1.82	48477	WD repeat domain phosphoinositide-interacting protein 2
Q8R538	16.15	7	4	4	1.00:1.82	103212	WD-repeat protein p103
Q5D098	15.42	19	5	5	1.00:1.82	29760	Proteasome subunit beta (Fragment)
Q52L50	15.26	39	8	2	1.00:1.82	20825	RAS related protein 1b
Q8K1J6	34.54	16	4	4	1.00:1.79	49895	CCA tRNA nucleotidyltransferase 1 mitochondrial
Q9WTX2	26.57	11	2	2	1.00:1.79	34371	Interferon-inducible double-stranded RNA-dependent protein kinase activator A
P20060	26.3	16	5	5	1.00:1.79	61116	Beta-hexosaminidase subunit beta
Q8BY71	25.84	37	9	9	1.00:1.79	49278	Histone acetyltransferase type B catalytic subunit
Q8BIG7	23.14	11	2	2	1.00:1.79	28961	Catechol O-methyltransferase domain-containing protein 1
Q6A028	21.39	5	2	2	1.00:1.79	68996	Switch-associated protein 70
Q52KP0	21.06	50	4	4	1.00:1.79	8204	60S ribosomal protein L38
Q00612	21.05	37	14	9	1.00:1.79	59263	Glucose-6-phosphate 1-dehydrogenase X
P51859	20.19	43	9	9	1.00:1.79	26269	Hepatoma-derived growth factor
D3YWT0	19.39	12	2	2	1.00:1.79	19569	Signal peptidase complex catalytic subunit SEC11
Q6IRT4	16.44	22	5	5	1.00:1.79	37881	Eukaryotic translation initiation factor 3 subunit F
Q3UAJ1	34.44	54	11	3	1.00:1.75	17943	Peptidyl-prolyl cis-trans isomerase
Q8BWT1	33.41	24	6	6	1.00:1.75	41830	3-ketoacyl-CoA thiolase mitochondrial
Q9ESX5	23.32	28	9	7	1.00:1.75	57402	H/ACA ribonucleoprotein complex subunit DKC1
G3UYG6	22.98	7	6	6	1.00:1.75	148579	GRB10-interacting GYF protein 2
Q9CRB2	21.35	22	2	2	1.00:1.75	17247	H/ACA ribonucleoprotein complex subunit 2
Q3URQ0	20.55	5	3	3	1.00:1.75	105209	Testis-expressed protein 10
P10518	19.13	17	4	4	1.00:1.75	36024	Delta-aminolevulinic acid dehydratase
G3UX26	15.54	52	12	3	1.00:1.75	30446	Outer mitochondrial membrane protein porin 2
A0A2I3BR29	14.89	7	2	2	1.00:1.75	35176	Protein FAM107B
Q80VD1	34.27	15	5	5	1.00:1.72	45349	Protein FAM98B
Q9D8E6	32.14	34	16	16	1.00:1.72	47154	60S ribosomal protein L4
Q78KL9	24.96	15	2	2	1.00:1.72	23613	Rexo2 protein
Q03963	23.53	17	6	6	1.00:1.72	58280	Interferon-induced double-stranded RNA-activated protein kinase
Q8BH69	23.37	23	6	6	1.00:1.72	42907	Selenide water dikinase 1
P63276	22.97	52	5	5	1.00:1.72	15524	40S ribosomal protein S17
Q80TM9	20.48	6	5	5	1.00:1.72	175011	Nischarin
Q569X3	14.63	19	2	2	1.00:1.72	17364	U1 small nuclear ribonucleoprotein C
Q91XV3	13.9	60	6	6	1.00:1.72	22087	Brain acid soluble protein 1
Q80YD1	13.44	6	3	3	1.00:1.72	87005	ATP-dependent RNA helicase SUPV3L1 mitochondrial
Q5QNU0	31.06	7	3	3	1.00:1.69	83666	Uncharacterized protein
A1L3B8	29.28	30	6	6	1.00:1.69	36540	Proteasome (Prosome macropain) 26S subunit non-ATPase 7
Q3TKM5	25.05	22	6	6	1.00:1.69	42315	Isocitrate dehydrogenase [NAD] subunit mitochondrial
Q91ZH2	24.01	34	6	2	1.00:1.69	28845	Proliferating cell nuclear antigen
Q60973	22.1	14	6	3	1.00:1.69	47790	Histone-binding protein RBBP7
B1AZI6	21.46	3	4	4	1.00:1.69	182772	THO complex subunit 2
Q6NXL1	21.23	9	5	5	1.00:1.69	112676	Sec24-related gene family member D (S. cerevisiae)
Q9CRB9	20.81	18	5	5	1.00:1.69	26335	MICOS complex subunit Mic19
Q61072	18.23	8	4	4	1.00:1.69	92080	Disintegrin and metalloproteinase domain-containing protein 9
Q06185	14.94	34	3	3	1.00:1.69	8236	ATP synthase subunit e mitochondrial
Q99LC2	13.58	13	3	3	1.00:1.69	48382	Cleavage stimulation factor subunit 1
Q9JL12	31.45	10	4	4	1.00:1.67	93506	V-type proton ATPase subunit a
P19157	25.15	62	9	8	1.00:1.67	23609	Glutathione S-transferase P 1
P48036	24.49	59	18	8	1.00:1.67	35752	Annexin A5
Q9R1P0	23.17	32	5	5	1.00:1.67	29471	Proteasome subunit alpha type-4
Q9CQQ7	20.09	23	4	4	1.00:1.67	28949	ATP synthase F(0) complex subunit B1 mitochondrial
O54941	18.15	10	3	3	1.00:1.67	46638	SWI/SNF-related matrix-associated actin-dependent regulator of chromatin subfamily E member 1
Q8VDP4	17.98	4	2	2	1.00:1.67	103002	Cell cycle and apoptosis regulator protein 2
O35691	17.31	5	3	3	1.00:1.67	82436	Pinin
Q62193	17.14	26	4	4	1.00:1.67	29718	Replication protein A 32 kDa subunit
Q8VE88	16.48	9	2	2	1.00:1.67	54045	Protein FAM114A2
Q3UMS6	15.34	16	13	11	1.00:1.67	146502	Xanthine dehydrogenase
A0A158SIT3	14.56	18	4	4	1.00:1.67	40252	Ortholog of family with sequence similarity 50 member A FAM50A (Homo sapiens)
B2CY77	35.12	58	14	14	1.00:1.64	32850	Laminin receptor (Fragment)
Q9ESW8	33.56	21	2	2	1.00:1.64	22934	Pyroglutamyl-peptidase 1
Q5EBQ2	30.67	71	9	9	1.00:1.64	20830	Phosphatidylethanolamine binding protein 1
Q3U111	25.89	18	12	5	1.00:1.64	77463	FERM domain-containing protein (Fragment)
Q9CWJ9	21.91	50	22	22	1.00:1.64	64217	Bifunctional purine biosynthesis protein ATIC
P17426	19.97	12	8	3	1.00:1.64	107664	AP-2 complex subunit alpha-1
P55264	19.42	20	8	2	1.00:1.64	40149	Adenosine kinase
O08663	18.83	26	8	5	1.00:1.64	52922	Methionine aminopeptidase 2
Q9D7X3	16.87	24	3	3	1.00:1.64	20472	Dual specificity protein phosphatase 3
Q9D4I9	16.45	15	2	2	1.00:1.64	26777	Ras-related protein Rab-23
A0A0R4J0W6	16.26	7	2	2	1.00:1.64	68049	Leucine-rich repeat-containing protein 40
A2AW05	15.71	13	6	6	1.00:1.64	71528	FACT complex subunit SSRP1 (Fragment)
Q99KI3	15.48	21	3	3	1.00:1.64	29980	ER membrane protein complex subunit 3
P14576	14.79	13	4	4	1.00:1.64	55721	Signal recognition particle 54 kDa protein
A0A1D5RM94	13.12	9	3	2	1.00:1.64	51566	Dynein light intermediate chain
Q9QZD8	38.32	29	6	6	1.00:1.61	31715	Mitochondrial dicarboxylate carrier
F8VQC1	31.68	18	7	7	1.00:1.61	74657	Signal recognition particle subunit SRP72
P23116	30.66	24	31	31	1.00:1.61	161936	Eukaryotic translation initiation factor 3 subunit A
Q3TV47	26.68	12	4	4	1.00:1.61	35204	Sodium/potassium-transporting ATPase subunit beta
Q6P1F6	19.12	18	5	4	1.00:1.61	51692	Serine/threonine-protein phosphatase 2A 55 kDa regulatory subunit B alpha isoform
P97825	17.95	38	4	4	1.00:1.61	16081	Jupiter microtubule associated homolog 1
A0A087WQQ5	17.51	11	11	11	1.00:1.61	146435	Kinectin
Q9CS42	16.93	21	5	2	1.00:1.61	34786	Ribose-phosphate pyrophosphokinase 2
Q63918	15.79	11	3	3	1.00:1.61	46764	Caveolae-associated protein 2
Q8K183	15.6	25	5	5	1.00:1.61	35015	Pyridoxal kinase
Q3UW53	15.49	25	15	10	1.00:1.61	102649	Protein Niban 1
B6ZHD0	15.34	25	17	17	1.00:1.61	109895	Erythrocyte protein band 4.1-like 2
Q60972	15.22	21	7	4	1.00:1.61	47656	Histone-binding protein RBBP4
Q3TJ21	15.04	28	6	4	1.00:1.61	33640	Pyrroline-5-carboxylate reductase
Q545F0	14.67	42	4	4	1.00:1.61	12504	Macrophage migration inhibitory factor
Q9JKB1	14.52	37	7	7	1.00:1.61	26152	Ubiquitin carboxyl-terminal hydrolase isozyme L3
Q6P1H6	14.26	6	3	3	1.00:1.61	106198	Ankyrin repeat and LEM domain-containing protein 2
Q3UGC5	13.06	16	3	3	1.00:1.61	46647	Uncharacterized protein
Q9CQ22	23.72	35	4	4	1.00:1.59	17749	Ragulator complex protein LAMTOR1
B2RQQ5	22.24	9	12	10	1.00:1.59	270304	Microtubule-associated protein 1B
Q7TPR4	22.15	49	38	2	1.00:1.59	103068	Alpha-actinin-1
A2A6H0	20.8	15	2	2	1.00:1.59	21288	LIM and SH3 domain protein 1 (Fragment)
Q9DBR1	19.31	21	12	12	1.00:1.59	108687	5'-3' exoribonuclease 2
Q9DBL1	19.29	12	3	3	1.00:1.59	47874	Short/branched chain specific acyl-CoA dehydrogenase mitochondrial
Q5SVG5	18.35	29	20	10	1.00:1.59	101193	AP complex subunit beta
Q9R0B9	15.43	8	4	4	1.00:1.59	84488	Procollagen-lysine 2-oxoglutarate 5-dioxygenase 2
A2AJ72	14.96	26	10	9	1.00:1.59	61447	Far upstream element (FUSE)-binding protein 3
P05132	14.72	24	9	4	1.00:1.59	40571	cAMP-dependent protein kinase catalytic subunit alpha
Q5SVF9	14.66	6	2	2	1.00:1.59	73013	THO complex subunit 5 homolog
A0A3Q4EBK4	14.52	21	5	5	1.00:1.59	45786	Myc box-dependent-interacting protein 1
Q60692	14.51	36	6	6	1.00:1.59	25379	Proteasome subunit beta type-6
A0A1B0GSX7	14.19	13	14	14	1.00:1.59	197311	Nuclear pore complex protein Nup96
Q8BY26	13.91	17	3	3	1.00:1.59	30637	AAA domain-containing protein
P27601	26.31	8	2	2	1.00:1.56	44055	Guanine nucleotide-binding protein subunit alpha-13
Q6PGH1	25.57	28	4	4	1.00:1.56	17000	Protein BUD31 homolog
A2AE89	20.66	30	7	3	1.00:1.56	28556	Glutathione transferase
Q62348	18.87	25	5	5	1.00:1.56	26201	Translin
Q61191	18.75	7	10	10	1.00:1.56	210435	Host cell factor 1
B1AQZ0	17.76	20	6	4	1.00:1.56	55874	Septin-8
Q9CQV5	17.09	19	2	2	1.00:1.56	18901	28S ribosomal protein S24 mitochondrial
B2KGF0	16.89	17	2	2	1.00:1.56	25648	Ribulose-phosphate 3-epimerase
P19536	16.19	39	5	5	1.00:1.56	13813	Cytochrome c oxidase subunit 5B mitochondrial
Q6A4J8	15.4	8	6	6	1.00:1.56	128475	Ubiquitin carboxyl-terminal hydrolase 7
P42669	14.48	15	3	3	1.00:1.56	34884	Transcriptional activator protein Pur-alpha
Q544Q7	14.35	28	5	5	1.00:1.56	31776	Sodium/potassium-transporting ATPase subunit beta
Q3TII0	14.14	39	18	17	1.00:1.56	58084	T-complex protein 1 subunit delta
Q99MN1	13.9	32	15	15	1.00:1.56	67840	Lysine--tRNA ligase
Q8BG81	34.51	22	6	6	1.00:1.54	46133	Polymerase delta-interacting protein 3
E9PVX6	26.22	14	23	23	1.00:1.54	350864	Proliferation marker protein Ki-67
Q922E1	25.89	9	6	6	1.00:1.54	113882	Proton-translocating NAD(P)(+) transhydrogenase
P47811	24.98	9	2	2	1.00:1.54	41287	Mitogen-activated protein kinase 14
Q9CPU0	24.5	49	5	5	1.00:1.54	20810	Lactoylglutathione lyase
O35737	22.33	43	12	6	1.00:1.54	49199	Heterogeneous nuclear ribonucleoprotein H
P70333	21.37	29	9	4	1.00:1.54	49280	Heterogeneous nuclear ribonucleoprotein H2
P51150	20.27	66	13	13	1.00:1.54	23490	Ras-related protein Rab-7a
Q62433	19.96	22	4	4	1.00:1.54	43009	Protein NDRG1
Q9CYN9	19.8	14	3	3	1.00:1.54	39092	Renin receptor
Q8CHP8	18.56	37	8	8	1.00:1.54	34541	Glycerol-3-phosphate phosphatase
P24369	16.96	36	9	8	1.00:1.54	23713	Peptidyl-prolyl cis-trans isomerase B
A3KML3	16.7	46	13	10	1.00:1.54	27778	14-3-3 protein theta
Q9ER88	16.4	13	4	4	1.00:1.54	44699	28S ribosomal protein S29 mitochondrial
Q8K354	16.01	19	3	2	1.00:1.54	30953	Carbonyl reductase [NADPH] 3
Q3TQR3	15.62	20	7	2	1.00:1.54	48968	Eukaryotic translation initiation factor 5
Q3TL33	15.34	61	13	3	1.00:1.54	37119	Calumenin
Q9D0B6	35.02	46	6	6	1.00:1.52	22223	Protein PBDC1
Q5SVF7	33.06	21	4	3	1.00:1.52	33363	Uncharacterized protein
Q6P2B1	27	13	7	7	1.00:1.52	104170	Transportin-3
A0A1L1STE6	25.32	29	8	8	1.00:1.52	41520	Isocitrate dehydrogenase [NAD] subunit mitochondrial
Q91WS8	22.85	13	4	4	1.00:1.52	46437	Medium-chain specific acyl-CoA dehydrogenase mitochondrial
Q3TE95	22.49	17	4	4	1.00:1.52	41039	Uncharacterized protein
P70202	21.79	28	4	4	1.00:1.52	25492	Latexin
F6RDM4	16.32	19	2	2	1.00:1.52	13654	Glutaminase (Fragment)
Q9CT10	16.16	11	4	4	1.00:1.52	52573	Ran-binding protein 3
Q53ZU7	14.21	65	12	10	1.00:1.52	24871	Peroxiredoxin 6
Q8C156	13.91	15	7	7	1.00:1.52	82303	Condensin complex subunit 2
Q99LE6	18.66	24	13	13	1.00:1.50	71782	ATP-binding cassette sub-family F member 2
Q8C1L7	16.95	30	2	2	1.00:1.50	8880	40S ribosomal protein S21
D3Z568	14.12	20	2	2	1.00:0.67	14038	Complex I-SGDH
P35441	22.41	2	2	2	1.00:0.66	129647	Thrombospondin-1
P51881	31.73	40	10	6	1.00:0.66	32931	ADP/ATP translocase 2
P47963	31.14	27	6	6	1.00:0.66	24305	60S ribosomal protein L13
P53569	21.26	2	2	2	1.00:0.66	120262	CCAAT/enhancer-binding protein zeta
A0A1L1SVG6	14.18	6	2	2	1.00:0.66	62644	Choline transporter-like protein 2
Q91XE4	13.92	23	4	4	1.00:0.66	35286	N-acyl-aromatic-L-amino acid amidohydrolase (carboxylate-forming)
Q99LZ3	13.84	20	3	3	1.00:0.66	25961	DNA replication complex GINS protein SLD5
P56391	21.36	24	2	2	1.00:0.65	10071	Cytochrome c oxidase subunit 6B1
A0A140LHA2	20.26	36	7	7	1.00:0.64	36766	Mitotic checkpoint protein BUB3
Q59J78	18.94	20	2	2	1.00:0.64	19628	NADH dehydrogenase [ubiquinone] 1 alpha subcomplex assembly factor 2
Q8BLN5	16.82	6	3	3	1.00:0.64	83141	Lanosterol synthase
Q8CCS6	15.09	35	3	3	1.00:0.64	32297	Polyadenylate-binding protein 2
Q7TSV4	36.2	17	8	8	1.00:0.63	68748	Phosphoglucomutase-2
Q8VI75	24.95	10	7	7	1.00:0.63	119275	Importin-4
A0A1L1SQA8	44.7	32	4	4	1.00:0.63	10309	40S ribosomal protein S25
Q9D2R0	33.59	13	6	6	1.00:0.63	75200	Acetoacetyl-CoA synthetase
Q6ZQ73	19.09	8	7	7	1.00:0.63	135632	Cullin-associated NEDD8-dissociated protein 2
Q924M7	31.75	14	4	4	1.00:0.62	46575	Mannose-6-phosphate isomerase
Q9D6W4	25.67	28	5	4	1.00:0.62	19358	RRM domain-containing protein
F8WJB0	19.88	2	2	2	1.00:0.62	156414	Mediator complex subunit 23
P54071	18.63	40	18	16	1.00:0.62	50906	Isocitrate dehydrogenase [NADP] mitochondrial
Q7TT37	27.67	4	3	3	1.00:0.61	149583	Elongator complex protein 1
Q91YW3	20.17	11	3	3	1.00:0.61	57464	DnaJ homolog subfamily C member 3
P33609	14.06	8	6	6	1.00:0.61	167339	DNA polymerase alpha catalytic subunit
A0A2K6EDK3	21.09	9	4	4	1.00:0.61	66606	NudC domain-containing protein 1
Q8BNU0	19.22	14	4	4	1.00:0.61	50683	Armadillo repeat-containing protein 6
Q8CAJ7	36.14	28	9	9	1.00:0.60	52207	Aspartyl aminopeptidase
Q8JZQ9	24.63	42	26	26	1.00:0.60	91370	Eukaryotic translation initiation factor 3 subunit B
Q9R233	17.9	9	2	2	1.00:0.60	49736	Tapasin
P67778	34.74	72	13	13	1.00:0.60	29820	Prohibitin
Q04187	19.13	3	2	2	1.00:0.60	87592	Large T antigen
D3YUE2	17.63	20	7	7	1.00:0.60	53134	Procollagen C-endopeptidase enhancer 1
A0A0N4SVQ1	30.08	27	2	2	1.00:0.59	5877	Cytochrome c oxidase subunit NDUFA4
B2RY15	17.37	2	5	2	1.00:0.59	271644	Tln2 protein
Q5F239	23.65	18	2	2	1.00:0.58	19509	UBC core domain-containing protein
P39053	19.27	6	4	2	1.00:0.58	97803	Dynamin-1
Q9DCM0	15.43	12	2	2	1.00:0.58	27739	Persulfide dioxygenase ETHE1 mitochondrial
Q8C6H4	27.27	9	4	4	1.00:0.58	75364	Transmembrane 9 superfamily member
Q9CR57	26.59	22	4	4	1.00:0.57	23564	60S ribosomal protein L14
P48758	24.84	49	10	9	1.00:0.57	30641	Carbonyl reductase [NADPH] 1
Q99L13	17.92	17	4	4	1.00:0.57	35440	3-hydroxyisobutyrate dehydrogenase mitochondrial
Q542F1	30.47	53	9	9	1.00:0.56	27013	Chloride intracellular channel protein
Q8CFX1	16.21	11	5	5	1.00:0.56	88928	GDH/6PGL endoplasmic bifunctional protein
Q61033	24.17	28	14	7	1.00:0.56	75168	Lamina-associated polypeptide 2 isoforms alpha/zeta
P20108	30.07	36	6	6	1.00:0.55	28127	Thioredoxin-dependent peroxide reductase mitochondrial
Q99P31	26.97	7	2	2	1.00:0.54	39167	Hsp70-binding protein 1
Q8C1Y8	14.07	7	2	2	1.00:0.54	55505	Vacuolar fusion protein CCZ1 homolog
Q9D0I9	40.38	39	20	20	1.00:0.53	75674	Arginine--tRNA ligase cytoplasmic
Q61171	27.12	44	8	7	1.00:0.53	21779	Peroxiredoxin-2
P11087	13.99	17	15	10	1.00:0.53	138033	Collagen alpha-1(I) chain
Q6ZWY8	13.15	32	4	3	1.00:0.52	5026	Thymosin beta-10
Q8BP79	33.22	11	2	2	1.00:0.51	30982	Cytochrome c heme lyase
Q3UP03	25.32	6	3	3	1.00:0.49	74088	Uncharacterized protein (Fragment)
Q3U2B2	22.64	2	2	2	1.00:0.49	122355	SSD domain-containing protein
Q8K298	36.42	9	6	6	1.00:0.49	122794	Anillin
Q3TT85	29.73	9	3	3	1.00:0.49	44070	PseudoU_synth_1 domain-containing protein
Q9CPS7	16.21	13	2	2	1.00:0.49	27454	RNA-binding protein PNO1
B2RTL5	26.2	20	7	2	1.00:0.48	54588	Aldehyde dehydrogenase family 1 subfamily A7
Q9D3C4	41.53	16	3	3	1.00:0.48	19653	Actin-related protein 2/3 complex subunit 4
Q91WS0	26.51	26	2	2	1.00:0.48	12097	CDGSH iron-sulfur domain-containing protein 1
A0A1W2P7Q6	20.95	4	3	3	1.00:0.47	109789	Exportin-T
G5E829	21.57	13	10	6	1.00:0.47	134747	Plasma membrane calcium-transporting ATPase 1
A0AUV1	30.64	35	5	2	1.00:0.46	13819	Histone H2A (Fragment)
Q3TEF1	22.8	16	8	8	1.00:0.46	72571	Gamma-ECS
A0A087WSS1	24.47	1	2	2	1.00:0.46	131874	RAB11-binding protein RELCH
Q8BWW9	35.25	6	3	3	1.00:0.45	111607	Serine/threonine-protein kinase N2
Q5DTI2	25.04	28	21	12	1.00:0.45	116600	Endoplasmic reticulum class 1/2 Ca(2+) ATPase (Fragment)
Q543H0	30.14	48	12	12	1.00:0.45	33995	Uncharacterized protein
P70303	20.18	9	4	3	1.00:0.45	65515	CTP synthase 2
Q8VBT9	19.86	7	2	2	1.00:0.44	59796	Tether containing UBX domain for GLUT4
B9EKQ1	32.85	8	6	6	1.00:0.43	127476	Tbc1d8b protein
P62305	27.1	39	2	2	1.00:0.42	10804	Small nuclear ribonucleoprotein E
Q8K3A9	23.3	7	3	3	1.00:0.42	72050	7SK snRNA methylphosphate capping enzyme
Q9QYR6	26.15	2	4	2	1.00:0.42	300139	Microtubule-associated protein 1A
P70388	34.39	3	2	2	1.00:0.39	153487	DNA repair protein RAD50
Q8C854	32.98	5	3	3	1.00:0.39	63295	Myelin expression factor 2
Q8CFI7	33.16	7	6	6	1.00:0.39	133910	DNA-directed RNA polymerase II subunit RPB2
Q3U7R1	30.46	8	5	5	1.00:0.39	121553	Extended synaptotagmin-1
Q9WVM1	32.79	8	3	3	1.00:0.39	70159	Rac GTPase-activating protein 1
Q9D7M8	24.12	35	3	3	1.00:0.39	16311	DNA-directed RNA polymerase II subunit RPB4
P62915	28.54	21	4	4	1.00:0.37	34819	Transcription initiation factor IIB
Q8BP16	13.27	12	3	2	1.00:0.37	38037	Core histone macro-H2A
Q8K2T8	47.1	5	2	2	1.00:0.36	60518	RNA polymerase II-associated factor 1 homolog
P97770	31.89	15	5	5	1.00:0.36	56431	THUMP domain-containing protein 3
P62071	24.43	20	3	2	1.00:0.35	23400	Ras-related protein R-Ras2
Q8K0C4	46.16	26	8	8	1.00:0.34	56776	Lanosterol 14-alpha demethylase
Q501J7	25.85	5	2	2	1.00:0.34	76632	Phosphatase and actin regulator 4
Q9EPU0	19.97	31	22	22	1.00:0.33	123967	Regulator of nonsense transcripts 1
A0A0R4J1H0	21.13	13	2	2	1.00:0.32	27363	E3 ubiquitin-protein ligase MARCHF5
Q9D375	34.25	10	2	2	1.00:0.32	32788	AB hydrolase-1 domain-containing protein
Q9D4G5	15.85	7	5	5	1.00:0.32	114028	Processing of precursor 1 ribonuclease P/MRP family (S. cerevisiae)
Q9QZL0	40.9	11	4	4	1.00:0.32	53323	Receptor-interacting serine/threonine-protein kinase 3
Q8BP67	38.19	24	4	4	1.00:0.32	17779	60S ribosomal protein L24
Q6ZQ47	31.09	10	6	6	1.00:0.31	122153	MKIAA0784 protein (Fragment)
Q91XU3	45.57	7	2	2	1.00:0.30	47336	Phosphatidylinositol 5-phosphate 4-kinase type-2 gamma
Q99JX7	26.11	17	6	6	1.00:0.28	70300	Nuclear RNA export factor 1
Q6PAV2	15.51	2	2	2	1.00:0.28	118411	Probable E3 ubiquitin-protein ligase HERC4
P07091	26.73	25	2	2	1.00:0.28	11721	Protein S100-A4
Q8VDK1	22.72	14	2	2	1.00:0.28	35705	Deaminated glutathione amidase
B1AZ46	34.3	11	3	3	1.00:0.27	57682	Brain-specific angiogenesis inhibitor 1-associated protein 2
Q8VE47	35.86	9	2	2	1.00:0.25	44790	Ubiquitin-like modifier-activating enzyme 5
Q8R0W0	48.02	1	3	2	1.00:0.23	724747	Epiplakin
E9QNA7	33.99	5	2	2	1.00:0.23	82875	Sorbin and SH3 domain-containing protein 1
Q8R502	33.81	3	2	2	1.00:0.22	92372	Volume-regulated anion channel subunit LRRC8C
D3Z780	28.44	7	2	2	1.00:0.22	62353	Translation initiation factor eIF-2B subunit delta
E9QAG2	52.49	14	3	3	1.00:0.22	36366	PHD finger protein 6
F8VQ42	31.72	3	2	2	1.00:0.20	75969	Kinesin-like protein (Fragment)
Q9R0E1	58.85	17	8	7	1.00:0.20	84922	Multifunctional procollagen lysine hydroxylase and glycosyltransferase LH3
Q6P217	33.06	7	2	2	1.00:0.20	42720	Serine (Or cysteine) peptidase inhibitor clade B member 9b
H9KV00	40.96	2	3	3	1.00:0.19	268820	Protein SON
Q9JHW2	46.38	17	3	3	1.00:0.16	30502	Omega-amidase NIT2
P63321	24.19	14	2	2	1.00:0.15	23553	Ras-related protein Ral-A
Q8CCG5	47.73	8	2	2	1.00:0.15	23348	Small monomeric GTPase
Q3TJC2	50.53	33	4	4	1.00:0.11	25853	SGNH_hydro domain-containing protein
Q9CQA5	18.43	11	2	2	1.00:0.09	29781	Mediator of RNA polymerase II transcription subunit 4
Q9ESR1	46.42	21	5	5	1.00:0.08	20393	Ras homolog
A0A0G2JDZ9	16.6	2	3	2	1.00:0.07	263663	Ankyrin repeat domain-containing protein 17
S4R1P5	34.24	0	2	2	1.00:0.06	870551	Dystonin
G5E8V9	40.8	27	7	7	1.00:0.05	41518	ADP-ribosylation factor-interacting protein 1
Q3TST0	36.89	3	2	2	1.00:0.02	85684	Polynucleotide phosphorylase 1

## Sheet: SP Table S3
Supplementary Table S3. GO term and KEGG pathway enrichment for the proteins down-regulated by ·OH and up-regulated with 10-HDA treatment in VSMCs. “Term” is the name of the pathway enriched by the differentially expressed proteins; “Ontology Category” includes GO:BP, GO: CC, GO:MF, and KEGG; “ID” is the serial number representing the pathway in the corresponding database; “Input number” and “Bac…
Term	Ontology Category	ID	Input number	Background number	P-Value	Corrected P-Value	Input
proteasomal ubiquitin-independent protein catabolic process	GO:BP	GO:0010499	5	30	1.07822e-06	0.000152892	P99026|P49722|Q9R1P0|Q60692|Q9R1P1
protein transport	GO:BP	GO:0015031	17	832	2.55555e-06	0.000329434	Q9D0F3|Q64152|Q50HX4|O08547|P63242|Q9QXK3|Q61335|Q9R0M6|A2AVJ7|Q9ERN0|P61620|Q5QNU0|Q8CI71|Q9D1G1|Q99MD9|P84084|P84078
translation	GO:BP	GO:0006412	11	345	3.11437e-06	0.000339706	P63242|Q9D1M4|Q8R010|Q58EU6|P68040|Q03963|Q497N1|Q545K5|O70194|P62889|P63276
proteasomal protein catabolic process	GO:BP	GO:0010498	5	48	8.83259e-06	0.000834975	P99026|P49722|Q9R1P0|Q60692|Q9R1P1
positive regulation of translation	GO:BP	GO:0045727	6	116	4.69522e-05	0.0028947	Q545K5|Q61584|Q8K224|O70194|Q60668|Q58EU6
proteolysis involved in cellular protein catabolic process	GO:BP	GO:0051603	5	89	0.000142122	0.00719746	P99026|P49722|Q9R1P0|Q60692|Q9R1P1
glycolytic process	GO:BP	GO:0006096	4	52	0.000218785	0.0100077	Q5FWB7|Q60597|P09411|P17751
histone succinylation	GO:BP	GO:0106077	2	5	0.00056811	0.0217724	Q60597|Q9D2G2
purine nucleotide biosynthetic process	GO:BP	GO:0006164	3	29	0.000633744	0.0231611	Q3THK7|Q9CS42|Q9CWJ9
endoplasmic reticulum to Golgi vesicle-mediated transport	GO:BP	GO:0006888	5	131	0.000781235	0.0257626	Q9D1G1|Q9QXK3|Q61335|O08547|Q9D0F3
positive regulation of organelle organization	GO:BP	GO:0010638	2	7	0.000967188	0.0291803	Q9D0F3|Q64310
negative regulation of protein export from nucleus	GO:BP	GO:0046826	2	8	0.00120481	0.0355922	P46061|P10639
nucleosome assembly	GO:BP	GO:0006334	4	86	0.00132571	0.0383643	Q9QZQ8|Q99MD9|Q9JLI8|P43275
cell redox homeostasis	GO:BP	GO:0045454	4	88	0.00143799	0.0407814	Q9D1Q6|O08807|P10639|Q91VW3
cytosol	GO:CC	GO:0005829	59	4592	9.02494e-12	1.27974e-08	Q9JMA1|Q9R1P1|P17751|P10639|Q9CWJ9|Q61206|O70591|P06801|Q6A4J8|E9Q7G0|Q9D281|Q543N5|P48036|P15532|Q3U1S6|Q9DCC4|P99026|Q9D1M4|P62774|P27601|Q03963|P46061|P09411|P26883|Q8BZA9|Q8K4Z3|Q91VR5|Q60I30|Q60692|P84078|B2RQV1|Q50HX4|P68510|O54962|O35864|Q61584|Q8CGY8|Q9DBF1|Q62433|Q58EU6|Q9R1P0|P05132|Q544Y7|Q9R0P9|Q6P5I3|Q8R010|O08807|P49722|Q64152|P68040|Q5F2E7|Q64337|Q9CQV8|Q3THK7|Q9R0Q7|Q5FWB7|Q60668|…
mitochondrion	GO:CC	GO:0005739	34	2220	1.58015e-08	1.12032e-05	P10639|Q544B1|Q9D964|Q9JHI5|P06801|Q9D2G2|Q60597|Q543N5|P15532|Q9D1G1|Q5SVF7|Q9ER88|Q9D0Q7|Q8BZA9|Q5EBQ2|Q8K4Z3|Q91VR5|Q8BWT1|O70591|Q8K1J6|Q9DBL1|Q8CGY8|Q9DBF1|Q9QZD8|P05132|Q9CWJ9|Q6P5I3|Q78IK2|O09005|P68040|Q64337|Q8BH59|Q5FWB7|O08807
nucleus	GO:CC	GO:0005634	72	7838	7.65796e-08	3.14508e-05	Q8BH69|Q9JMA1|Q62348|O70591|Q99LC2|Q6A4J8|Q9CX86|Q8BHB4|Q60597|Q543N5|P48036|P15532|P63242|E9Q7G0|P10639|P99026|Q9D1M4|Q8VDF2|P62774|P97822|Q545K5|P27601|A2AM95|Q03963|Q9D2G2|Q8K224|P46061|P42669|Q8K4Z3|Q91VR5|Q99MD9|Q60692|P43275|Q60749|Q8BY71|Q5QNU0|O54962|O35864|Q8BZA9|Q923D4|Q61584|O54941|P97315|Q544Y7|Q9DBF1|Q9CRB2|Q62433|Q58EU6|Q9R1P1|P05132|Q64339|Q8CGY8|Q9QZQ8|Q9R1P0|Q6PGH1|Q6P5I3|Q91VW3|…
cytoplasm	GO:CC	GO:0005737	80	9222	8.87188e-08	3.14508e-05	Q8BH69|Q9JMA1|Q9R1P1|P17751|Q62348|Q61206|P84084|O70591|P06801|Q6A4J8|E9Q7G0|Q9D281|Q543N5|P48036|P15532|P63242|Q9D1G1|Q3U1S6|Q9CS42|Q9DCC4|P10639|P99026|Q9D1M4|P62774|P97822|Q99MD9|P09411|P27601|A2AM95|Q03963|Q9CQV8|P46061|P26883|P42669|Q5EBQ2|Q3THK7|Q91VR5|Q60I30|Q60692|P84078|Q60749|B2RQV1|P68510|O54962|O35864|Q8BZA9|Q61584|P97315|Q544Y7|Q9DBF1|A0A0R4J0W6|Q9QXK3|Q62433|Q58EU6|Q9R1P0|P05132|Q64…
proteasome core complex	GO:CC	GO:0005839	5	27	6.77394e-07	0.000128816	P99026|P49722|Q9R1P0|Q60692|Q9R1P1
proteasome complex	GO:CC	GO:0000502	7	88	7.26746e-07	0.000128816	P99026|A1L3B8|Q9JMA1|P49722|Q9R1P1|Q9R1P0|Q60692
endoplasmic reticulum-Golgi intermediate compartment	GO:CC	GO:0005793	6	84	8.30103e-06	0.000834975	Q9D0F3|O08547|Q9QXK3|Q64310|Q9D1Q6|Q9D1G1
nucleoplasm	GO:CC	GO:0005654	41	3947	1.2374e-05	0.00109664	P10639|Q99LC2|Q9CX86|Q923D4|Q9D281|Q62348|E9Q7G0|P99026|Q9D1M4|Q545K5|A2AM95|Q9ER88|Q9R1P0|Q8K4Z3|Q91VR5|Q60I30|Q60692|Q9R1P1|Q60749|Q8BY71|O54962|O35864|O54941|P97315|Q8CGY8|Q8VDF2|Q58EU6|Q9QZD8|P05132|A1L3B8|Q9QZQ8|Q99MD9|Q8BHB4|Q5F2E7|P49722|P68040|P24369|Q9JLI8|Q5QNU0|Q60668|Q63918
ribosome	GO:CC	GO:0005840	8	227	3.63653e-05	0.00245552	P99027|Q58EU6|P68040|Q9ER88|P62889|Q9D0Q7|Q497N1|P63276
aminoacyl-tRNA synthetase multienzyme complex	GO:CC	GO:0017101	3	14	9.20568e-05	0.00522146	Q8R010|Q9D1M4|Q58EU6
intracellular anatomical structure	GO:CC	GO:0005622	13	707	0.000116859	0.00637332	Q8CGY8|Q50HX4|Q8K1J6|P99027|Q58EU6|P62889|Q544Y7|Q497N1|Q543N5|P48036|Q8BZA9|Q9R0P9|P63276
endoplasmic reticulum	GO:CC	GO:0005783	24	1987	0.000132293	0.00694781	A2AVJ7|Q9CYN9|P48036|Q62348|F8VQC1|O08547|A2AM95|Q9D1Q6|P61620|Q9CWP6|Q9D0F3|O35887|Q9QXK3|Q61335|Q64310|Q58EU6|P63242|Q9R0P9|O09005|Q64337|Q9R0M6|Q497N1|P24369|O08807
polysomal ribosome	GO:CC	GO:0042788	4	48	0.000163914	0.00801481	Q497N1|Q64152|Q5F2E7|P62889
perinuclear region of cytoplasm	GO:CC	GO:0048471	15	955	0.00019123	0.00903882	Q50HX4|P15532|O35864|P68040|Q61584|Q03963|P50543|Q9CQV8|P46061|P24369|Q9R0Q7|Q8CI71|Q543N5|Q62433|P05132
telomerase holoenzyme complex	GO:CC	GO:0005697	3	21	0.000266702	0.0118182	Q8K224|Q9CRB2|Q9R0Q7
COPI-coated vesicle	GO:CC	GO:0030137	3	23	0.00033997	0.0146084	Q9QXK3|O08547|P84078
Golgi membrane	GO:CC	GO:0000139	7	253	0.00047047	0.0185313	Q9D0F3|Q9ERN0|O08547|Q9QXK3|Q61335|E9Q7G0|P84078
cytosolic small ribosomal subunit	GO:CC	GO:0022627	4	70	0.000637011	0.0231611	Q64339|P63276|Q497N1|P68040
myelin sheath	GO:CC	GO:0043209	7	268	0.000655718	0.0232452	Q62433|Q9D2G2|Q5FWB7|P15532|Q5EBQ2|Q9R0P9|Q8BH59
oxoglutarate dehydrogenase complex	GO:CC	GO:0045252	2	7	0.000967188	0.0291803	Q60597|Q9D2G2
small ribosomal subunit	GO:CC	GO:0015935	3	40	0.00151155	0.042027	Q64339|P68040|Q9ER88
RNA binding	GO:MF	GO:0003723	21	1115	5.58071e-07	0.000128816	Q60749|Q60668|Q5F2E7|Q8K1J6|P63242|P42669|Q61584|Q03963|P46061|O54941|Q9CX86|Q923D4|Q9CRB2|Q9JLI8|Q62348|Q545K5|Q91VR5|Q3U1S6|Q58EU6|O70194|P62889
threonine-type endopeptidase activity	GO:MF	GO:0004298	5	29	9.28112e-07	0.000146229	P99026|P49722|Q9R1P0|Q60692|Q9R1P1
enzyme binding	GO:MF	GO:0019899	14	676	1.78688e-05	0.00149047	Q9QZQ8|O35887|Q9R0Q7|P68510|O54962|O35864|P68040|Q64337|Q9CQV8|P26883|P15532|Q5EBQ2|Q3UGR5|P10639
identical protein binding	GO:MF	GO:0042802	30	2511	2.00594e-05	0.00158024	Q8BH69|P15532|Q544B1|Q61206|Q9JHI5|P06801|Q6A4J8|Q60749|P48036|Q62348|Q9CS42|Q9DCC4|Q03963|P26883|Q8K4Z3|Q60I30|Q8BH59|Q9D0F3|P68510|O54962|Q8CGY8|Q9DBF1|Q8VDF2|Q9R0M6|Q6P5I3|Q64337|Q9CQV8|Q5FWB7|Q8C878|O08807
thiol-dependent ubiquitin-specific protease activity	GO:MF	GO:0004843	5	114	0.000425709	0.0172473	O35864|Q9R0P9|Q60692|Q6A4J8|Q9JMA1
N-acetyltransferase activity	GO:MF	GO:0008080	3	31	0.000758721	0.0257626	Q8K224|Q8CGY8|O54941
ribosome binding	GO:MF	GO:0043022	4	74	0.000776977	0.0257626	P63242|P61620|P68040|F8VQC1
structural constituent of ribosome	GO:MF	GO:0003735	6	207	0.000949831	0.0291803	P99027|P63276|Q9ER88|P62889|Q497N1|Q58EU6
mRNA binding	GO:MF	GO:0003729	7	315	0.0016325	0.0445171	Q60749|Q61584|Q9CX86|Q497N1|Q62348|Q60668|Q58EU6
isomerase activity	GO:MF	GO:0016853	5	158	0.00174729	0.0467482	Q8K4Z3|P17751|P24369|P26883|Q9R0Q7
Carbon metabolism	KEGG PATHWAY	mmu01200	9	162	3.26136e-07	9.24923e-05	Q6P5I3|P17751|Q9D2G2|P06801|Q8CHP8|Q60597|P09411|Q5FWB7|Q9CS42
Proteasome	KEGG PATHWAY	mmu03050	6	70	3.09622e-06	0.000339706	P99026|A1L3B8|P49722|Q9R1P1|Q9R1P0|Q60692
Glycolysis / Gluconeogenesis	KEGG PATHWAY	mmu00010	6	105	2.75762e-05	0.00201604	Q6P5I3|Q544B1|P17751|Q9DBF1|P09411|Q5FWB7
Metabolic pathways	KEGG PATHWAY	mmu01100	26	2045	2.84349e-05	0.00201604	Q8BH69|Q544B1|Q61206|Q9D964|Q9JHI5|P06801|Q60597|P15532|Q9CS42|Q9DCC4|P49442|Q9D2G2|Q8CHP8|P09411|Q8BZA9|Q60I30|Q8BWT1|Q9DBL1|Q9DBF1|Q9CWJ9|Q6P5I3|O09005|P17751|Q3THK7|Q9R0Q7|Q5FWB7
Fatty acid degradation	KEGG PATHWAY	mmu00071	5	68	4.24878e-05	0.00273853	Q9DBF1|Q9DBL1|Q8BWT1|Q6P5I3|Q544B1
Valine, leucine and isoleucine degradation	KEGG PATHWAY	mmu00280	5	76	7.00717e-05	0.00414007	Q9DBF1|Q9DBL1|Q9JHI5|Q8BWT1|Q544B1
Biosynthesis of amino acids	KEGG PATHWAY	mmu01230	5	110	0.000363796	0.0151724	Q5FWB7|P17751|P09411|Q9CS42|Q9DCC4
Arginine and proline metabolism	KEGG PATHWAY	mmu00330	4	76	0.000854525	0.027539	Q9DBF1|Q9D964|Q9DCC4|Q544B1
Ribosome biogenesis in eukaryotes	KEGG PATHWAY	mmu03008	4	95	0.00188318	0.049451	Q8K224|Q8BHB4|Q9CRB2|Q9D0T1

## Sheet: SP Table S4
Supplementary Table S4. The subcellular localization prediction for the proteins down-regulated by ·OH and up-regulated by 10-HDA administration in VSMCs.
Uniprot ID	Predicted subcellular localization
E9Q7G0	Nucleus
O08547	Endoplasmic reticulum
O08807	Cytoplasm	Mitochondrion
O09005	Endoplasmic reticulum
O09106	Cytoplasm	Nucleus
O35864	Cytoplasm	Nucleus
O35887	Endoplasmic reticulum	Golgi apparatus
O54941	Nucleus
O54962	Nucleus
O70194	Nucleus
O70591	Nucleus
P05132	Cell membrane	Cytoplasm	Mitochondrion	Nucleus
P06801	Mitochondrion
P09411	Cytoplasm
P10639	Cytoplasm	Mitochondrion
P15532	Centrosome	Cytoplasm	Microsome	Mitochondrion	Nucleus
P17751	Chloroplast
P24369	Chloroplast	Cytoplasm	Endoplasmic reticulum	Golgi apparatus	Mitochondrion
P26883	Cytoplasm
P27601	Cell membrane
P42669	Cytoplasm	Nucleus
P43275	Extracell	Nucleus
P46061	Cytoplasm
P48036	Cytoplasm
P49442	Cytoplasm
P49722	Nucleus
P50543	Cytoplasm	Nucleus
P61620	Endoplasmic reticulum
P62774	Cytoplasm
P62889	Cytoplasm
P63242	Cytoplasm	Mitochondrion	Nucleus
P63276	Cytoplasm
P68040	Cytoplasm
P68510	Cytoplasm	Nucleus
P84078	Endoplasmic reticulum	Golgi apparatus
P84084	Cell membrane	Cytoplasm	Endoplasmic reticulum	Golgi apparatus
P97315	Nucleus
P97822	Cytoplasm	Endoplasmic reticulum	Nucleus
P99026	Nucleus
P99027	Cytoplasm
Q03963	Cytoplasm
Q07797	Extracell
Q08093	Cytoskeleton
Q3THK7	Cytoplasm
Q3UGR5	Cytoplasm
Q5F2E7	Cytoplasm	Nucleus
Q60597	Mitochondrion
Q60668	Nucleus
Q60692	Nucleus
Q60749	Nucleus
Q61206	Cytoplasm
Q61335	Cell membrane	Endoplasmic reticulum
Q61584	Cytoplasm	Nucleus
Q62348	Cytoplasm	Nucleus
Q62433	Cytoplasm	Nucleus
Q63918	Nucleus
Q64152	Mitochondrion	Nucleus
Q64310	Endoplasmic reticulum
Q64337	Nucleus
Q64339	Cytoplasm
Q64521	Mitochondrion
Q6A4J8	Cytoplasm	Nucleus
Q6PGH1	Nucleus
Q78IK2	Mitochondrion
Q8BH59	Mitochondrion
Q8BH69	Cytoplasm	Mitochondrion
Q8BHB4	Nucleus
Q8BWT1	Mitochondrion
Q8BY71	Nucleus
Q8BZA9	Cytoplasm
Q8C878	Nucleus
Q8CGY8	Nucleus
Q8CHP8	Cytoplasm
Q8CI71	Nucleus
Q8K1J6	Mitochondrion
Q8K224	Nucleus
Q8K4Z3	Cytoplasm
Q8R010	Cytoplasm	Nucleus
Q8VBZ3	Cell membrane	Endoplasmic reticulum	Extracell
Q8VDF2	Nucleus
Q91VR5	Cytoplasm	Nucleus
Q91VW3	Nucleus
Q922V4	Nucleus
Q923D4	Nucleus
Q99LC2	Nucleus
Q99MD9	Nucleus
Q9CQV8	Cytoplasm	Nucleus
Q9CRB2	Nucleus
Q9CS42	Cytoplasm
Q9CWJ9	Chloroplast	Cytoplasm	Mitochondrion
Q9CWP6	Cytoplasm
Q9CX86	Nucleus
Q9CYN9	Cytoplasm	Endoplasmic reticulum
Q9D0F3	Endoplasmic reticulum	Golgi apparatus
Q9D0Q7	Mitochondrion
Q9D0R8	Nucleus
Q9D0T1	Nucleus
Q9D1G1	Endoplasmic reticulum	Golgi apparatus	Mitochondrion	Nucleus
Q9D1M4	Cytoplasm	Nucleus
Q9D1Q6	Endoplasmic reticulum
Q9D281	Cytoplasm
Q9D2G2	Mitochondrion
Q9D964	Mitochondrion
Q9DBF1	Mitochondrion
Q9DBL1	Mitochondrion
Q9DCC4	Cytoplasm
Q9DCT8	Cytoplasm	Nucleus
Q9ER88	Mitochondrion
Q9ERN0	Cell membrane
Q9JHI5	Mitochondrion
Q9JLI8	Nucleus
Q9JMA1	Cytoplasm
Q9QXK3	Cell membrane
Q9QZD8	Mitochondrion
Q9QZQ8	Centrosome	Nucleus
Q9R0M6	Golgi apparatus	Lysosome
Q9R0P4	Extracell	Nucleus
Q9R0P9	Cytoplasm	Nucleus
Q9R0Q7	Cytoplasm
Q9R1P0	Nucleus
Q9R1P1	Nucleus
Q9Z127	Cell membrane
Q5SW88	Endoplasmic reticulum	Golgi apparatus	Mitochondrion	Nucleus
Q6UL10	Nucleus
Q99JZ4	Cytoplasm	Endoplasmic reticulum
E9Q9M1	Cytoplasm
Q545K5	Chloroplast	Nucleus
A0A0A1HAM8	Centrosome	Cytoplasm
B2RQV1	Cytoplasm	Nucleus
Q3UKW2	Cell membrane	Cytoplasm
Q3TF40	Nucleus
Q66JR8	Cytoplasm	Mitochondrion	Nucleus
A0A0G2JFB4	Cytoplasm	Nucleus
Q91V38	Endoplasmic reticulum	Microsome
A0A1W2P7X0	Extracell
Q58EU6	Nucleus
G3UYV7	Cytoplasm
Q60I30	Cytoplasm
B1AZ15	Nucleus
A0A1W2P756	Mitochondrion
Q3TRK3	Cell membrane	Cytoplasm
Q3U1S6	Cytoplasm
Q3U5H8	Cell membrane	Endoplasmic reticulum	Microsome	Nucleus
Q3TWV1	Cell membrane	Cytoplasm	Cytoskeleton	Endoplasmic reticulum	Nucleus
A0A0G2JGQ6	Cytoskeleton
Q6P5I3	Cytoplasm
Q497N1	Cytoplasm
A1E5T5	Golgi apparatus
Q5FWB7	Cytoplasm	Lysosome	Mitochondrion	Nucleus
Q78KL9	Mitochondrion	Nucleus
Q3TV94	Endoplasmic reticulum
Q6P1A9	Cytoplasm
Q50HX4	Cell membrane	Endoplasmic reticulum	Golgi apparatus	Lysosome	Vacuole
Q544Y7	Cytoplasm	Cytoskeleton	Nucleus
A0A286YEB7	Cytoplasm
A0A5F8MP98	Cytoplasm	Nucleus
A2AS05	Nucleus
Q3UGH8	Cytoplasm	Nucleus
Q3TVV7	Cytoplasm
Q542W1	Extracell
A0A0J9YTY0	Nucleus
A2AVJ7	Endoplasmic reticulum
A0A338P6B4	Nucleus
Q9DBN7	Mitochondrion
Q5D098	Nucleus
Q3UJS0	Chloroplast
Q5QNU0	Nucleus
Q3U0J1	Nucleus
O08804	Cytoplasm	Extracell
F8WJK8	Cytoplasm
E9Q616	Nucleus
A1L3B8	Cytoplasm	Nucleus
A2AM95	Nucleus
Q544B1	Cytoplasm	Mitochondrion
Q543N5	Cell membrane	Cytoplasm	Endoplasmic reticulum	Microsome	Mitochondrion	Nucleus
Q5U415	Cytoplasm
Q80V79	Nucleus
A0A0G2JGJ1	Cytoplasm
Q3UMS6	Peroxisome
Q5EBQ2	Cytoplasm
Q3UXI9	Nucleus
B2RWW1	Cytoplasm	Nucleus
A0A0R4J0W6	Extracell	Nucleus
G3UYG6	Nucleus
Q5PR09	Chloroplast	Cytoplasm	Mitochondrion
Q3UMD5	Cell membrane	Cytoplasm	Nucleus
Q6IRT4	Cytoplasm
Q3UZG4	Cytoplasm
Q3TJ21	Mitochondrion
F6ZFT1	Mitochondrion
Q5SVF7	Mitochondrion
D3YWT0	Endoplasmic reticulum	Microsome
Q91WS8	Mitochondrion
F8VQC1	Cytoplasm
B2RQQ5	Nucleus
